# Supplementary material for: Discovery of an exosite on the SOCS2-SH2 domain that enhances SH2 binding to phosphorylated ligands
Source: Nat Commun. 2021 Dec 2;12:7032. doi: 10.1038/s41467-021-26983-5 (PMC8640019; doi:10.1038/s41467-021-26983-5)
Supplement: Supplementary file 4 — Source Data [file 41467_2021_26983_MOESM4_ESM.xlsx]

## Sheet: Figure 2
Figure 2e
	Sample2	Experiment	count	mean	sd
1	Halo-SOCS2	cI121	6	4143.44	15.8115
2	Halo-SOCS2	cI124	6	4151.87	13.7323
3	Halo-SOCS2	cl129	6	4184.04	16.4868
4	Halo-SOCS2 + mRuby3	cI121	12	4137.39	4.56976
5	Halo-SOCS2 + mRuby3	cI124	6	4137.98	12.3163
6	Halo-SOCS2 + mRuby3	cl129	5	4151.94	14.7566
7	Halo-SOCS2 + mRuby3-F3	cI121	11	4079.54	9.87639
8	Halo-SOCS2 + mRuby3-F3	cI124	6	4064.78	32.61
9	Halo-SOCS2 + mRuby3-F3	cl129	6	4113.39	17.3387
10	Halo-mRuby3	cI121	6	3571.59	10.3955
11	Halo-mRuby3	cI124	6	3663.9	16.3758
12	Halo-mRuby3	cl129	6	3598.29	25.6692

## Sheet: Figure 4
Figure 4c ON/OFF rate
Dissociation SOCS2+F3
Sec	4 μM				2 μM				1 μM				0.5 μM				0.25 μM				0.125 μM				0.0625 μM				0.03125 μM
1	98.7376	98.9173	124.721	121.523	93.0469	89.8548	118.97	119.203	91.5853	90.6797	119.568	117.977	89.1823	87.7865	114.945	116.941	82.9076	83.3509	108.21	108.775	74.6517	73.1693	98.0768	96.6217	61.6784	60.7311	81.668	80.3177	46.4206	45.5046	60.8424	60.4655
2	95.1517	95.5072	119.917	117.062	89.457	86.1243	114.958	115.019	88.3548	87.8672	115.291	113.657	85.8034	84.7357	110.824	113.078	79.9271	80.3197	104.499	105.264	72.0931	70.6654	95.0573	93.3444	59.9401	58.7116	79.1211	77.7865	44.987	43.8522	59.3737	58.5007
3	91.9564	92.2689	116.112	113.004	86.4102	83.3236	111.146	111.589	85.7454	84.5977	111.307	109.954	83.2057	81.8138	107.402	109.418	77.224	77.9212	100.983	101.627	69.8431	68.8607	92.3034	90.6413	57.9284	57.1217	76.8477	75.7357	43.9792	42.4264	58.0456	57.0046
4	88.8118	89.6165	112.573	109.074	83.5664	80.6517	107.818	108.468	82.847	81.6914	107.697	106.255	80.5143	79.2279	104.034	106.188	74.8333	75.3782	97.9206	98.2637	67.7728	67.1497	89.8854	88.2233	56.319	55.5514	74.8477	73.6146	42.9362	41.3132	56.7839	55.6647
5	86.1907	86.9173	108.862	105.812	80.9062	77.8626	104.579	105.218	79.8861	79.6406	104.428	103.055	77.9049	76.4857	101.296	103.168	72.3958	73.1204	95.2526	95.4824	65.6829	65.3372	87.4557	85.7233	55.1784	54.1413	73.0273	71.6966	41.8581	40.3053	55.5339	54.3092
6	83.4798	84.6556	105.835	102.426	78.7852	76.0814	101.806	102.058	77.7962	77.2891	101.26	99.9264	75.5729	74.2865	98.5033	100.539	70.1146	71.472	92.6198	92.9668	63.9759	63.4583	84.7174	83.8053	53.4206	52.7702	71.3281	70.1654	40.737	39.3327	54.0221	53.0905
7	80.9212	82.2884	102.924	99.4336	76.7773	73.7689	99.1068	99.2103	75.7181	75.3008	98.5606	97.2858	73.3542	72.1888	95.8431	97.5391	68.6771	69.1986	89.8307	90.334	62.3353	61.9466	82.8659	81.8835	51.8464	51.3132	69.6367	68.5951	39.6393	38.4225	52.7643	51.8913
8	78.7493	80.2181	100.315	96.6836	74.2266	72.1712	96.0286	96.3705	73.4876	73.2617	95.7481	94.735	71.3151	70.306	93.2142	95.2969	66.6849	67.4212	87.362	88.2441	60.8431	60.3997	80.8854	80.0436	50.5807	49.8913	68.0586	66.9349	38.6979	37.6139	51.7018	50.9147
9	76.8079	77.9681	97.3268	94.2266	72.2969	70.14	93.4193	94.2181	71.3079	71.1094	92.9199	92.2858	69.2018	68.3451	90.9056	92.9961	64.4349	65.8001	85.651	86.1152	59.1126	58.638	79.0065	78.2155	49.3893	48.6686	66.3984	65.5638	37.8307	36.8522	50.694	49.903
10	74.8392	76.0697	94.9167	91.9961	70.625	67.9603	91.1185	91.6205	69.3353	69.1484	90.3887	89.8952	67.9049	66.8138	88.5736	90.9297	62.7826	63.6595	83.2448	84.3027	57.6751	57.1966	77.1784	75.8717	48.1159	47.8132	64.8594	64.2943	36.9284	36.1725	49.694	48.903
11	72.9212	74.3548	92.2643	89.5078	68.7773	66.4525	88.7396	89.6595	67.5657	67.5078	88.2676	87.4772	66.0846	65.0951	86.5853	88.8984	61.4466	62.1204	81.1706	82.2441	56.3509	55.8099	75.4167	74.2428	47.0065	46.9694	63.457	62.9661	36.069	35.5632	48.651	47.9421
12	70.9681	72.3392	90.1862	87.1641	66.7734	64.5345	86.5872	87.558	65.7376	65.8594	86.1582	85.196	64.4128	63.5169	84.304	86.5898	59.9271	60.7767	79.4128	80.2637	55.0736	54.5482	73.6276	72.6217	46.0495	45.6803	62.0586	61.5755	35.2487	34.7624	47.5846	46.9421
13	69.3978	70.8861	88.1549	85.2344	65.4453	63.0618	84.4701	85.2884	64.0736	64.4492	83.959	83.2077	62.9323	61.9583	82.4525	84.6484	58.5443	59.5892	77.6901	78.4356	53.6868	53.4583	71.8034	70.7116	45.0495	44.61	60.5859	60.1927	34.5182	33.903	46.6549	46.0632
14	67.9095	69.3782	85.9323	82.8867	63.8398	61.6322	82.556	83.3314	62.5853	62.9922	82.0488	81.6335	61.4362	60.3646	80.6048	83.0391	57.2435	58.2689	75.9284	76.7832	52.554	52.1888	70.1237	69.0905	43.9479	43.5983	59.3359	58.9857	33.8503	33.1842	45.6237	45.2428
15	66.1517	67.7454	83.7135	80.5039	62.1094	60.1751	80.6576	81.6087	61.0658	61.3398	80.2481	79.7741	59.944	59.0443	78.4447	81.3086	55.7943	56.8783	74.1589	74.9434	51.3236	50.9896	68.7253	67.7741	43.0182	42.61	58.1484	57.9544	33.1471	32.3952	44.6628	44.5436
16	64.4798	66.5775	81.8737	78.6758	60.7148	58.9837	78.7044	79.8275	59.5775	59.7109	78.5176	77.6569	58.5885	57.8177	76.9056	79.5469	54.4661	55.9095	72.2018	73.4746	49.8743	49.8958	67.4674	66.4928	42.1393	41.6725	57.1055	56.8958	32.4167	31.6022	43.6745	43.8444
17	63.0618	65.2181	80.0729	76.957	59.3867	57.5736	77.0951	78.2376	58.1868	58.4375	76.7988	76.0358	57.3346	56.4271	75.2572	77.8789	53.3021	54.8197	70.7995	72.0527	48.8236	49.1185	65.9948	65.1452	41.2682	40.86	55.8594	55.6536	31.6784	30.7741	42.8034	42.9538
18	61.5697	63.6478	78.3932	75.3477	58.125	56.2103	75.4583	76.6595	56.8158	57.1602	74.7598	74.5866	55.9167	55.0951	73.7064	76.5977	52.1146	53.5033	69.5104	70.7441	47.7767	48.0911	64.7331	64.0045	40.2995	40.0827	54.8398	54.5755	30.9792	30.2155	42.0534	42.0749
19	60.2611	62.429	76.8151	73.8633	56.8867	55.0306	73.8646	75.1165	55.4954	55.8711	73.3262	72.946	54.5651	54.0755	72.2572	75.4766	50.724	52.347	68.151	69.4746	46.7337	46.9193	63.526	62.9928	39.4167	39.3405	53.8281	53.6771	30.4284	29.6842	41.2917	41.2428
20	59.0697	61.3275	75.112	72.5742	55.707	53.765	72.3958	73.679	54.5384	54.7266	72.0019	71.2663	53.4049	53.0951	70.8158	74.0273	49.5052	51.2689	66.8503	68.1816	45.7454	45.9661	62.3268	61.8444	38.6784	38.6139	52.8281	52.9466	29.8385	29.0632	40.694	40.6022
21	57.8392	60.1165	73.4049	71.2148	54.5781	52.6829	70.8568	72.2259	53.4876	53.6602	70.4512	69.8952	52.2956	51.9935	69.1947	72.2461	48.3529	50.1986	65.6198	66.8027	44.8353	45.0286	61.0456	60.7819	37.9714	37.8522	51.957	52.1536	29.2799	28.4733	40.0534	39.8014
22	56.7493	58.8783	71.9167	69.7656	53.4648	51.6634	69.4036	70.8119	52.1439	52.6094	69.0996	68.6256	51.2878	51.0365	67.7533	70.7773	47.2474	48.9486	64.3698	65.3769	44.0033	44.2279	59.987	59.7116	37.2292	37.1803	51.0391	51.1654	28.7174	27.903	39.401	39.0202
23	55.722	57.5892	70.6823	68.4453	52.4688	50.4017	68.2357	69.4681	51.3158	51.6602	67.7168	67.4928	50.4245	50.0951	66.5228	69.5508	46.2943	47.9212	63.0807	64.1856	43.1829	43.4779	58.9167	58.6257	36.401	36.4889	50.1172	50.2474	28.151	27.3757	38.776	38.3913
24	54.6712	56.4603	69.4128	67.1641	51.5234	49.472	67.0794	68.4017	50.6439	50.8281	66.2793	66.2624	49.5534	49.0951	65.265	68.3398	45.4154	47.1478	61.9206	63.084	42.3743	42.7083	57.6784	57.4928	35.6003	35.8522	49.0273	49.4779	27.6393	26.8561	38.1159	37.8132
25	53.5072	55.6361	68.0964	65.8086	50.5859	48.6634	65.6576	67.3587	49.6947	49.8906	65.0879	64.9147	48.6471	48.1458	64.0033	67.1797	44.5443	46.4095	60.8581	62.0449	41.5501	41.9583	56.4948	56.5046	34.9167	35.2428	48.0156	48.6576	27.1393	26.3717	37.4206	37.2819
26	52.4798	54.6361	66.8932	64.5586	49.6484	47.9134	64.2552	66.1165	48.4837	48.8398	64.0371	63.5358	47.5534	47.1576	62.9525	66.0977	43.6966	45.5892	59.7487	61.0645	40.7025	41.1302	55.6276	55.6647	34.3581	34.7116	47.168	47.8372	26.7487	25.8444	36.8424	36.6999
27	51.4368	53.5697	65.651	63.3867	48.6562	47.1048	63.1654	64.9681	47.4954	47.9297	63.0059	62.2858	46.6159	46.2786	61.8743	65.0586	42.7865	44.6478	58.7018	60.1934	39.9212	40.2083	54.9089	54.8249	33.8385	34.1217	46.4062	46.9544	26.2409	25.4421	36.2526	36.1413
28	50.39	52.6087	64.4557	62.2852	47.7539	46.2845	62.1068	63.929	46.5462	47.1484	62.0566	61.2858	45.5534	45.3958	60.8431	64.0664	42.1263	43.8704	57.7292	59.2871	39.1947	39.3958	54.0846	53.8835	33.2018	33.5436	45.7773	46.2357	25.7409	25.1413	35.7448	35.5944
29	49.3704	51.7962	63.3542	61.1641	46.8242	45.4525	61.0169	62.7689	45.5853	46.4102	61.0996	60.3249	44.7214	44.5169	59.722	63.1094	41.3841	43.0814	56.6823	58.2363	38.4329	38.7552	53.1979	53.0046	32.569	32.9616	45.1484	45.5755	25.2995	24.8522	35.2253	35.0514
30	48.429	50.9993	62.2214	60.0859	45.8164	44.5111	59.8451	61.6673	44.7181	45.457	60.127	59.4264	44.0846	43.7552	58.6009	62.0312	40.6849	42.429	55.6628	57.2871	37.6243	38.1302	52.3776	52.2624	32.0573	32.4421	44.4883	44.7747	24.9167	24.4655	34.612	34.4499
31	47.8079	50.1283	61.2135	58.8438	44.8984	43.6829	58.8802	60.597	44.0228	44.5	58.9707	58.485	43.2643	42.9661	57.554	61.1367	40.0443	41.7298	54.4596	56.2441	36.8743	37.2865	51.6667	51.5241	31.3385	31.9616	43.7578	43.974	24.526	24.1452	34.0729	33.8522
32	47.1673	49.3783	60.2057	57.7344	44.0742	42.9642	57.9583	59.7103	43.3743	43.8125	57.9277	57.4967	42.3151	42.3255	56.5423	60.0664	39.2865	41.0306	53.6198	55.3457	36.1829	36.599	50.8542	50.735	30.6589	31.403	42.9883	43.3255	24.1081	23.7546	33.526	33.3014
33	46.429	48.6478	59.1862	56.8438	43.4375	42.1634	56.9466	58.8704	42.6478	43.1289	56.7988	56.4264	41.4948	41.6849	55.7025	59.1992	38.724	40.3001	52.7096	54.4629	35.5853	36.1576	50.0651	49.903	30.1081	30.903	42.25	42.7083	23.7995	23.3444	32.9714	32.8132
34	45.679	47.9876	58.2526	55.875	42.7656	41.3314	55.8958	57.929	41.9134	42.3984	55.8418	55.3835	40.9987	41.056	54.9134	58.2109	38.0365	39.6712	51.8229	53.7559	34.9915	35.6771	49.1745	49.3014	29.6315	30.403	41.6367	42.0365	23.5299	22.8717	32.4245	32.403
35	44.7064	47.3392	57.3346	54.8828	42.1055	40.5111	54.9271	56.89	41.1751	41.6094	54.9512	54.485	40.2839	40.3451	54.2025	57.3477	37.4544	39.0501	50.9987	53.084	34.3939	35.1497	48.3542	48.6139	29.2292	29.8405	41.1289	41.4661	23.1276	22.5827	31.9831	32.0514
36	44.1478	46.7064	56.444	53.9531	41.4375	39.7533	54.1771	55.9876	40.3079	40.9688	54.1699	53.6257	39.7839	39.5872	53.2533	56.5703	36.8568	38.5775	50.1549	52.3027	33.9134	34.4779	47.6432	47.8132	28.8385	29.4421	40.5586	40.9974	22.7995	22.3327	31.5456	31.7311
37	43.4564	45.9486	55.6237	53.1133	40.875	39.222	53.4661	55.2493	39.6478	40.418	53.377	52.8053	39.1549	38.8451	52.4447	55.7578	36.2044	37.9798	49.4089	51.5449	33.3509	33.9583	46.987	47.1647	28.4792	29.11	39.9766	40.5365	22.4596	22.0749	31.1549	31.3835
38	42.7962	45.2493	54.7057	52.1445	40.2695	38.6322	52.6849	54.5462	38.9642	39.8906	52.5566	51.9186	38.4049	38.1536	51.6634	55.0859	35.5833	37.3275	48.5612	50.7559	32.8822	33.4974	46.3971	46.403	28.1198	28.7038	39.418	40.0365	22.069	21.8132	30.8229	31.1022
39	42.0892	44.5775	53.7331	51.2656	39.6758	38.1751	51.9974	53.7767	38.3783	39.2812	51.7168	51.0436	37.7135	37.6458	51.0658	54.3594	34.9857	36.8587	47.7409	49.9355	32.2728	33.0365	45.8151	45.7428	27.6979	28.2507	38.8086	39.5443	21.6784	21.5241	30.444	30.8014
40	41.39	44.0579	52.6628	50.3867	38.9062	37.6126	51.2083	52.8783	37.9368	38.6602	51.0488	50.2546	37.0846	37.056	50.515	53.6992	34.388	36.2298	47.0924	49.2129	31.722	32.638	45.1784	45.0749	27.2682	28.0124	38.2969	39.1771	21.319	21.1842	29.9635	30.3913
41	40.847	43.3978	51.8932	49.6641	38.3086	37.054	50.306	52.097	37.3743	38.0195	50.3184	49.6452	36.6237	36.4076	49.8626	53.0469	33.806	35.6517	46.4909	48.5371	31.3236	32.1302	44.526	44.5436	26.819	27.7389	37.918	38.7552	20.9909	20.8757	29.6042	30.0241
42	40.1673	42.8665	51.3151	48.9531	37.8555	36.5501	49.4974	51.3509	36.9642	37.3203	49.5293	49.0475	36.0339	35.9154	49.1634	52.4805	33.2552	35.1204	45.9323	47.8457	30.9447	31.6458	43.8854	44.0124	26.3854	27.36	37.5273	38.2357	20.6393	20.5514	29.2135	29.735
43	39.4603	42.3392	50.6549	48.1758	37.1562	35.9056	48.7435	50.679	36.4642	36.6406	48.7676	48.3483	35.4948	35.4154	48.304	51.8281	32.6966	34.5814	45.3698	47.166	30.5228	31.1771	43.2565	43.2624	25.9479	26.9694	37.1094	37.8177	20.401	20.2155	28.8229	29.3952
44	38.929	41.8001	50.0651	47.5156	36.5273	35.3548	48.1576	49.9993	35.9056	36.2109	48.0801	47.6061	35.0651	34.9154	47.4954	51.0781	32.1654	34.1087	44.8698	46.5762	30.0658	30.6693	42.5885	42.6647	25.612	26.5124	36.5586	37.4661	20.2174	19.8717	28.4518	28.9928
45	38.4798	41.3275	49.2643	46.7539	35.8945	34.8509	47.5482	49.2884	35.4251	35.8594	47.4785	46.985	34.7057	34.4388	46.8236	50.5586	31.6654	33.6712	44.2721	46.0645	29.5306	30.3177	41.9362	42.1725	25.2409	26.071	35.9805	37.1849	19.9284	19.5827	28.1549	28.7233
46	38.0501	40.8392	48.5339	46.1523	35.3086	34.2454	46.9466	48.6283	34.7962	35.4688	46.7559	46.3757	34.2956	33.9779	46.1048	50.0195	31.1654	33.2103	43.5612	45.5254	29.0931	29.8685	41.444	41.7038	24.9909	25.5905	35.4883	36.8177	19.6784	19.3053	27.8151	28.4733
47	37.5423	40.3978	47.8932	45.5547	34.7344	33.8158	46.4388	47.8861	34.0853	35	46.1074	45.7467	33.8542	33.5286	45.4447	49.5391	30.7943	32.722	42.9089	44.9551	28.7064	29.556	40.9479	41.2546	24.6003	25.2428	34.9805	36.4154	19.4401	19.0944	27.4753	28.2038
48	36.9915	39.8665	47.3229	44.8828	34.1953	33.3314	45.9271	47.3587	33.429	34.5781	45.4395	45.0749	33.3854	33.0755	44.765	49.0273	30.4076	32.3509	42.3229	44.3027	28.3548	29.1263	40.3659	40.9225	24.1979	24.9186	34.5273	36.0365	19.2292	18.8053	27.1432	27.8913
49	36.4681	39.3783	46.7057	44.3047	33.7383	32.6712	45.4232	47.0189	32.9564	34.1484	44.8809	44.4342	32.9049	32.5951	44.1829	48.5977	30.099	31.8822	41.7917	43.7949	27.9642	28.7279	39.8854	40.5436	23.7995	24.61	34.1953	35.6146	18.8581	18.571	26.8737	27.61
50	35.9876	38.9095	46.112	43.6953	33.2578	32.2806	44.8802	46.6165	32.4993	33.7188	44.3184	43.903	32.4948	32.1654	43.6751	48.0273	29.6849	31.429	41.2917	43.1934	27.5345	28.3997	39.4245	40.0944	23.487	24.3014	33.8281	35.2044	18.6471	18.3913	26.612	27.3717
51	35.5814	38.3275	45.5768	43.2656	32.8867	31.7728	44.2786	46.1712	32.1165	33.2773	43.7988	43.403	31.987	31.6458	43.1908	47.4375	29.3255	30.9212	40.8698	42.584	27.1322	27.9779	38.9753	39.696	23.1706	24.0202	33.4688	34.7435	18.569	18.2428	26.3034	27.0124
52	35.1517	37.8783	44.9714	42.8477	32.4883	31.2611	43.5872	45.5111	31.7064	32.8086	43.3379	42.8835	31.5846	31.2552	42.7337	46.8359	28.9544	30.4329	40.4596	42.0059	26.8509	27.6849	38.4948	39.235	22.7995	23.6725	33.0898	34.3958	18.3268	18.0241	26.0417	26.6999
53	34.6283	37.4876	44.3854	42.4844	32.0859	30.9134	43.0482	44.8118	31.2728	32.3008	42.9082	42.2663	31.1159	30.7786	42.2103	46.207	28.3333	29.9876	39.9635	41.5918	26.5423	27.2982	38.1471	38.7624	22.5182	23.3991	32.7773	34.0169	17.9987	17.7546	25.7956	26.403
54	34.222	37.1595	43.8229	42.1055	31.6875	30.6634	42.4974	44.3001	30.847	31.8789	42.3809	41.7233	30.5651	30.4154	41.8314	45.7305	27.8568	29.5892	39.5417	41.1348	26.2454	26.9583	37.776	38.2233	22.319	23.1022	32.4609	33.6654	17.7174	17.5514	25.5417	26.1217
55	33.8001	36.8392	43.3034	41.6445	31.3281	30.3001	41.9388	43.6908	30.5384	31.3906	41.8066	41.3053	30.1979	30.0052	41.4564	45.168	27.3451	29.2806	39.1315	40.7363	25.9329	26.5677	37.4362	37.7233	22.1081	22.9108	32.0195	33.2943	17.6667	17.3522	25.2409	25.8014
56	33.4486	36.5501	42.8151	41.1133	30.9844	29.9329	41.4349	43.2181	30.1751	30.9883	41.2285	40.9147	29.7839	29.6341	41.0228	44.7773	26.9583	28.9915	38.7409	40.373	25.5423	26.1107	37.0768	37.2116	21.8698	22.7116	31.5664	32.974	17.4284	17.2233	24.944	25.485
57	33.0111	36.2376	42.2917	40.6367	30.6172	29.5228	41.0052	42.7376	29.7337	30.5898	40.7598	40.5163	29.4753	29.3255	40.6126	44.3672	26.5247	28.64	38.2135	39.9941	25.2025	25.7786	36.6549	36.7428	21.6784	22.5124	31.1992	32.5755	17.1979	16.9733	24.8034	25.2624
58	32.7181	35.8783	41.8034	40.1445	30.1875	29.2103	40.6107	42.2767	29.1986	30.25	40.2598	40.1061	29.1628	28.9779	40.222	43.957	26.1068	28.39	37.7643	39.6152	24.847	25.4701	36.1276	36.2936	21.4674	22.2702	30.9062	32.1536	17.0182	16.8327	24.6042	25.0007
59	32.3197	35.4681	41.3229	39.7148	29.8672	28.7533	40.138	41.8001	28.804	29.9805	39.877	39.653	28.8659	28.6068	39.7533	43.5273	25.8255	28.1322	37.3346	39.1152	24.515	25.1654	35.6471	35.903	21.2565	21.9811	30.5781	31.8568	16.8268	16.6764	24.4128	24.735
60	31.9993	35.0384	40.7956	39.2578	29.5156	28.3704	39.7083	41.3001	28.3861	29.6797	39.4277	39.2155	28.5534	28.1966	39.1947	43.0508	25.5052	27.8197	36.819	38.7051	24.1829	24.8568	35.3346	35.5436	21.069	21.7311	30.2969	31.5755	16.6393	16.4733	24.1432	24.4928
61	31.6595	34.4681	40.3737	38.8242	29.1562	27.9798	39.2982	40.9173	28.0072	29.4492	39.0566	38.6882	28.3034	27.8529	38.6751	42.5781	25.1966	27.4486	36.2721	38.3457	23.8314	24.6576	34.9245	35.235	20.8073	21.4616	30.1367	31.3333	16.4284	16.3249	23.9245	24.3327
62	31.3118	34.0462	39.9128	38.375	28.7969	27.515	38.8958	40.4486	27.6947	29.1289	38.5879	38.2975	27.9948	27.4544	38.2064	42.1992	24.9036	27.1204	35.7331	37.9746	23.5736	24.4505	34.526	34.9342	20.5182	21.1608	29.8984	31.013	16.1979	16.1022	23.7409	24.1921
63	30.9681	33.7181	39.362	37.832	28.5352	27.1439	38.4466	40.097	27.4564	28.8477	38.1387	37.8678	27.7643	27.1341	37.8431	41.8008	24.763	26.8001	35.3112	37.5371	23.3236	24.1966	34.1745	34.6842	20.1784	20.8913	29.6406	30.6771	15.987	15.903	23.4831	23.9928
64	30.6283	33.347	38.8737	37.3242	28.207	26.7728	38.0286	39.8197	27.2142	28.5195	37.7285	37.4967	27.5651	26.9076	37.4447	41.4492	24.5169	26.4993	34.9128	37.2676	23.054	23.9388	33.9049	34.3639	19.901	20.6999	29.3086	30.3372	15.7174	15.7311	23.2917	23.821
65	30.2025	33.0384	38.3854	36.875	27.9258	26.472	37.6576	39.5697	26.9876	28.1484	37.2988	37.0475	27.2878	26.556	37.1048	41.0781	24.1849	26.1986	34.5924	36.9746	22.7533	23.7083	33.5534	34.0827	19.6081	20.4694	28.9883	30.0638	15.6276	15.6725	23.1315	23.6335
66	29.8392	32.8275	38.0651	36.4375	27.7266	26.1243	37.1693	39.3704	26.6556	27.7695	36.9473	36.6882	26.987	26.2865	36.7845	40.7109	23.8958	25.9798	34.3034	36.6035	22.4837	23.4896	33.1471	33.8835	19.2878	20.2116	28.7188	29.724	15.4753	15.6647	22.9557	23.403
67	29.472	32.6283	37.7917	35.9453	27.5469	25.8118	36.7865	39.0892	26.3939	27.3281	36.5488	36.278	26.694	26.0482	36.4329	40.3281	23.6263	25.7493	33.862	36.0762	22.2337	23.2474	32.8034	33.5749	19.0885	19.985	28.418	29.3763	15.237	15.5046	22.7135	23.1725
68	29.2298	32.347	37.4753	35.5469	27.3438	25.5736	36.3958	38.7298	26.0853	26.9492	36.2285	35.8561	26.3737	25.7982	36.0658	39.9297	23.4076	25.5384	33.569	35.6543	21.9603	23.056	32.5846	33.2624	18.7917	19.8014	28.1562	29.056	15.1003	15.3014	22.5143	22.9225
69	28.9681	32.0462	37.194	35.1445	27.0977	25.2962	36.0052	38.3392	25.7767	26.5508	35.9902	35.4538	26.0846	25.4544	35.7025	39.5352	23.1146	25.2923	33.3229	35.3066	21.6751	22.8294	32.3659	32.9655	18.6198	19.5905	27.8867	28.9271	14.8698	15.1647	22.2526	22.6921
70	28.6712	31.7611	36.8542	34.793	26.8164	25.0423	35.6458	37.9486	25.554	26.2891	35.6699	35.0749	25.6979	25.1654	35.2533	39.2383	22.8529	25.0228	32.8503	34.9043	21.3939	22.5872	32.0885	32.6921	18.4479	19.3014	27.6797	28.7747	14.6901	14.9538	21.862	22.5124
71	28.4486	31.4368	36.6042	34.4023	26.5898	24.7923	35.3763	37.6087	25.2025	26.0898	35.3574	34.7467	25.3229	24.9271	35.0033	39	22.6458	24.7298	32.4831	34.5215	21.1947	22.4193	31.8659	32.4421	18.2682	19.0397	27.5469	28.4857	14.4987	14.6452	21.526	22.3639
72	28.2103	31.0892	36.2643	34.0078	26.4258	24.5931	35.0872	37.1673	25.0267	25.8516	34.9512	34.4382	25.0651	24.7161	34.7728	38.7617	22.3763	24.4017	32.2409	34.1738	20.9525	22.2474	31.6159	32.153	18.1706	18.8405	27.3477	28.2747	14.3073	14.3053	21.2839	22.2116
73	27.929	30.8392	35.8346	33.7969	26.0977	24.4017	34.8568	36.7689	24.7454	25.7305	34.5176	34.0944	24.8151	24.474	34.554	38.5273	22.1536	24.0892	31.9401	33.916	20.8118	22.0169	31.2956	31.8639	17.9284	18.7038	27.0664	28.0052	14.1784	14.0632	21.1432	22.0514
74	27.6087	30.64	35.4831	33.5156	25.8164	24.2454	34.5872	36.3079	24.4954	25.5391	34.1191	33.8249	24.5964	24.2865	34.3353	38.3008	21.8333	23.7493	31.651	33.7129	20.5853	21.7474	31.0143	31.6335	17.7682	18.5319	26.8672	27.7357	13.987	13.8639	20.9245	21.8913
75	27.3509	30.3978	35.0964	33.2578	25.5273	24.0033	34.3372	35.89	24.1947	25.3594	33.6973	33.4382	24.2448	24.056	34.0033	38.0703	21.5443	23.5384	31.3893	33.5137	20.4251	21.5599	30.8229	31.2624	17.651	18.3132	26.6758	27.4544	13.819	13.6139	20.7448	21.7038
76	27.1087	30.1868	34.7448	32.9648	25.2461	23.7298	34.0169	35.5697	23.9447	25.0312	33.2988	33.0866	24.0534	23.7552	33.6439	37.7695	21.2943	23.3275	31.2721	33.3535	20.2025	21.4076	30.6628	30.9069	17.5378	18.1608	26.3672	27.1146	13.6393	13.4538	20.7135	21.5632
77	26.929	29.9993	34.3737	32.6367	24.9648	23.5033	33.6654	35.1673	23.7845	24.7812	32.9512	32.7663	23.8776	23.4935	33.2337	37.4883	21.0638	23.1517	31.0417	33.2051	20.0033	21.1107	30.4245	30.5436	17.3698	17.9694	26	26.8568	13.4987	13.3053	20.5339	21.3327
78	26.6712	29.7259	34.0846	32.3477	24.7188	23.2728	33.349	34.8861	23.4759	24.6094	32.6191	32.4147	23.6471	23.2474	32.8353	37.1289	20.9232	22.972	30.7487	33.0059	19.8314	20.8099	30.1862	30.196	17.1901	17.8092	25.6562	26.6732	13.3503	13.1725	20.3229	21.1647
79	26.429	29.3665	33.8346	31.9453	24.4297	22.9525	32.9974	34.7611	23.1634	24.4102	32.3184	32.0866	23.3542	23.0052	32.4134	36.7773	20.6732	22.7611	30.5104	32.7754	19.6165	20.5677	30.0143	29.903	16.9909	17.571	25.3672	26.5365	13.2292	13.1335	20.1549	20.9733
80	26.14	29.0462	33.5964	31.5742	24.1758	22.6634	32.6263	34.597	22.9837	24.1992	31.9902	31.7546	23.1042	22.7044	32.0345	36.4492	20.4661	22.5697	30.2409	32.4746	19.4525	20.388	29.776	29.5944	16.8464	17.3014	25.0273	26.4076	13.069	13.0944	20.0456	20.8444
81	25.89	28.8587	33.3151	31.1953	23.9766	22.4329	32.306	34.3079	22.7962	24.0312	31.7285	31.5163	22.8776	22.4154	31.7845	36.1484	20.2669	22.3509	30.0221	32.1621	19.2728	20.2474	29.487	29.4147	16.6081	17.1335	24.7578	26.2747	12.9674	13.0319	19.8932	20.7038
82	25.5306	28.597	33.194	30.8047	23.6758	22.2806	32.0443	34.0384	22.4681	23.8594	31.5293	31.2663	22.694	22.2552	31.5423	35.9766	20.1146	22.0579	29.7604	31.7246	19.1634	20.0169	29.1628	29.1139	16.3893	16.9928	24.5391	26.1654	12.8893	12.9343	19.6823	20.5241
83	25.2376	28.4056	32.944	30.4883	23.375	22.0423	31.7982	33.8001	22.2064	23.6094	31.291	30.9264	22.5026	22.0755	31.265	35.8086	19.8841	21.8392	29.4831	31.3535	19.0306	19.888	28.9362	28.8014	16.2487	16.8796	24.3672	26.1029	12.7565	12.8444	19.6237	20.4147
84	25.0618	28.2454	32.7135	30.2266	23.0352	21.8236	31.5365	33.5658	22.0072	23.3711	31.0879	30.735	22.2135	21.8568	31.0228	35.6172	19.6224	21.5697	29.2331	31.1035	18.8626	19.7474	28.6823	28.5749	16.0495	16.7428	24.1992	25.9466	12.5885	12.7038	19.5846	20.2936
85	24.8079	28.1595	32.4714	29.9961	22.7539	21.5892	31.2865	33.2376	21.8353	23.1992	31.0098	30.5475	22.0768	21.6146	30.7533	35.3281	19.3958	21.3001	28.9206	30.8652	18.6322	19.5794	28.4753	28.2936	15.9518	16.571	24.0312	25.8372	12.4284	12.5553	19.5221	20.1999
86	24.6283	27.9486	32.1237	29.7773	22.4961	21.4329	31.1068	32.9603	21.6556	22.9688	30.8691	30.3444	21.8932	21.474	30.554	35.0195	19.2357	20.9915	28.651	30.6543	18.4134	19.4271	28.2448	28.0241	15.7878	16.3913	23.9062	25.6966	12.4206	12.3327	19.3346	20.0632
87	24.39	27.6868	31.7643	29.5938	22.3164	21.304	30.8177	32.7376	21.4486	22.7305	30.6582	30.028	21.7565	21.3451	30.3314	34.6758	19.0755	20.7493	28.3307	30.4551	18.2337	19.2591	28.0456	27.7428	15.6393	16.1921	23.6992	25.474	12.2565	12.3014	19.1237	19.9499
88	24.2103	27.5072	31.3932	29.4062	22.207	21.0931	30.5365	32.5501	21.3665	22.5781	30.3613	29.7663	21.6354	21.1849	30.1634	34.3672	18.8841	20.6165	27.9518	30.3223	18.015	19.099	27.7253	27.5241	15.5182	16.0046	23.6289	25.2591	12.1198	12.1725	19.0221	19.903
89	23.929	27.1986	31.0026	29.3047	22.0859	20.8861	30.2865	32.3197	21.2181	22.4492	30.0762	29.5046	21.4753	20.9661	29.9329	34	18.7044	20.4681	27.612	30.166	17.8236	18.9271	27.444	27.3522	15.319	15.8405	23.4766	25.056	11.9987	12.0827	18.8542	19.7233
90	23.8626	26.929	30.7331	29.1055	21.9688	20.6439	30.056	32.0189	21.054	22.2695	29.8184	29.2077	21.3229	20.7435	29.7767	33.7383	18.5833	20.3392	27.3346	29.9746	17.6712	18.7396	27.237	27.1608	15.1784	15.6725	23.4492	24.8451	11.8581	11.9811	18.6628	19.6413
91	23.6204	26.7181	30.401	28.9062	21.8477	20.4134	29.9193	31.7298	20.8587	21.9492	29.5176	28.9264	21.0846	20.6263	29.5736	33.4766	18.4661	20.3001	27.1628	29.7559	17.5072	18.5599	26.944	26.9225	15.0299	15.4928	23.3789	24.513	11.7174	11.8522	18.5143	19.5046
92	23.5189	26.5775	30.1315	28.6562	21.7891	20.2454	29.6966	31.3587	20.6673	21.6289	29.1973	28.696	20.8932	20.3841	29.3861	33.2383	18.3724	20.2103	26.9401	29.627	17.3626	18.4193	26.737	26.7038	14.9284	15.3796	23.2383	24.3138	11.5573	11.821	18.401	19.4225
93	23.5033	26.3783	29.8932	28.4062	21.6641	19.9525	29.556	31.0892	20.4759	21.418	28.9863	28.5436	20.7135	20.1536	29.2337	32.9375	18.2865	20.0775	26.6823	29.3965	17.1517	18.2279	26.5534	26.5319	14.7878	15.2819	23.1875	24.1536	11.4792	11.6218	18.3737	19.2819
94	23.3392	26.1478	29.7057	28.1055	21.4961	19.6712	29.4466	30.8001	20.2376	21.1797	28.916	28.3249	20.4831	19.9076	29.1048	32.6172	18.224	19.8978	26.5339	29.2051	16.9798	18.0482	26.4948	26.403	14.6081	15.0319	23.0273	24.056	11.4284	11.4616	18.2448	19.1335
95	23.2181	25.9368	29.6237	27.8047	21.3555	19.4759	29.306	30.6712	20.0345	20.9297	28.8613	28.2467	20.3464	19.7865	28.9134	32.3672	18.1146	19.7689	26.3698	29.0371	16.8236	17.849	26.3346	26.2741	14.4479	14.9108	22.9062	23.8958	11.3464	11.3053	18.194	19.0436
96	23.0775	25.7376	29.4518	27.5742	21.1641	19.2728	29.2044	30.5501	19.8548	20.7617	28.7285	28.0553	20.2917	19.6849	28.6751	32.0586	17.9427	19.6009	26.2292	28.8848	16.6634	17.7201	26.1159	26.1139	14.2995	14.8014	22.7578	23.6654	11.2995	11.196	18.0729	18.9303
97	22.9095	25.4798	29.2643	27.418	21.1172	19.0931	29.0286	30.4017	19.7845	20.6211	28.6504	27.9264	20.1667	19.5052	28.4173	31.8867	17.8372	19.4017	25.9714	28.6426	16.6517	17.6185	25.9753	25.9616	14.1081	14.653	22.5469	23.5755	11.2214	11.1257	17.9557	18.8249
98	22.6986	25.2689	29.0729	27.2539	20.957	18.9525	28.9271	30.2962	19.6556	20.5703	28.3496	27.7155	19.9948	19.263	28.2142	31.7969	17.6536	19.2103	25.7526	28.4238	16.6439	17.431	25.7956	25.8522	13.8893	14.5124	22.3789	23.3841	11.1276	10.985	17.8542	18.7428
99	22.4681	25.1673	28.9518	27.0859	20.6875	18.8392	28.8177	30.1517	19.5267	20.4883	27.9277	27.4967	19.8151	19.0872	27.9525	31.7188	17.4466	19.0189	25.5807	28.334	16.554	17.2982	25.5846	25.7507	13.6979	14.4108	22.1562	23.1849	11.0964	10.9343	17.7214	18.6725
100	22.2689	25.0189	28.6823	27.0078	20.4258	18.7923	28.556	29.9993	19.4368	20.3594	27.7012	27.3288	19.6745	18.9271	27.7259	31.5391	17.1536	18.8314	25.4401	28.127	16.4447	17.2005	25.3464	25.6608	13.6081	14.3522	22.0078	22.9622	10.9792	10.9147	17.5651	18.6022
101	22.1322	24.929	28.3737	26.8242	20.207	18.6712	28.2786	29.8001	19.3079	20.2812	27.5098	27.0553	19.5143	18.7474	27.5658	31.3867	16.974	18.6087	25.2214	27.8066	16.1947	17.138	25.2956	25.5319	13.5885	14.2624	21.7969	22.7357	10.819	10.946	17.3659	18.6139
102	22.0306	24.8275	28.1237	26.6133	20.0469	18.4837	28.0443	29.64	19.1556	20.1289	27.3418	26.8366	19.276	18.6068	27.3822	31.2891	16.9388	18.5189	25.0104	27.5762	16.0345	16.9857	25.1159	25.3444	13.4987	14.1413	21.5977	22.6654	10.7292	10.9343	17.3112	18.6413
103	21.9603	24.6986	27.9049	26.3828	19.8359	18.3118	27.8451	29.4993	18.9681	19.9492	27.2715	26.5749	19.1042	18.4857	27.2337	31.1562	16.7669	18.4095	24.8112	27.4668	15.8548	16.8763	24.987	25.2038	13.4596	14.0827	21.4688	22.6263	10.6393	10.8132	17.2331	18.6413
104	21.8509	24.4681	27.694	26.1641	19.5586	18.1439	27.6068	29.3314	18.7689	19.75	27.1777	26.446	18.9635	18.474	27.0853	31.0469	16.6029	18.3509	24.6823	27.3027	15.6126	16.7591	24.7565	25.0514	13.3893	14.0514	21.3984	22.5482	10.5065	10.7663	17.0846	18.6335
105	21.7298	24.2493	27.444	25.9961	19.4766	18.0228	27.2786	29.1204	18.6634	19.6016	27.0488	26.2546	18.8346	18.4349	26.9134	30.75	16.513	18.2493	24.569	27.1152	15.4642	16.6693	24.6549	24.8952	13.3385	13.903	21.3281	22.4349	10.319	10.7038	16.9323	18.6217
106	21.64	24.0462	27.2331	25.7344	19.3672	17.8431	27.1068	28.929	18.4837	19.5195	27.0293	26.0241	18.7526	18.306	26.7454	30.6289	16.4661	18.1712	24.3815	27.0254	15.3001	16.5286	24.487	24.6842	13.2487	13.8014	21.1289	22.2786	10.1784	10.6803	16.8229	18.571
107	21.4876	23.8587	27.0143	25.5156	19.2578	17.6322	27.0755	28.7181	18.3353	19.3789	26.8496	25.8952	18.5456	18.1966	26.4876	30.5273	16.3568	18.0501	24.2682	26.916	15.3431	16.4076	24.1237	24.4538	13.112	13.6413	20.9375	22.1536	10.1198	10.5671	16.7839	18.4616
108	21.3587	23.7376	26.8424	25.2539	19.125	17.5306	26.9544	28.5306	18.1048	19.2891	26.6465	25.8053	18.4557	18.0755	26.304	30.3789	16.1849	17.8704	24.1784	26.7324	15.2142	16.3685	24.0065	24.321	12.9401	13.4889	20.7773	21.9466	10.069	10.4421	16.6042	18.2819
109	21.1868	23.5892	26.8151	24.9648	18.9375	17.4642	26.7786	28.3197	17.9056	19.1992	26.4277	25.6686	18.2253	17.9466	26.2337	30.2773	16.0755	17.7298	24.0807	26.5254	15.1048	16.2786	23.9049	24.2624	12.7526	13.3913	20.6367	21.6263	10.0065	10.403	16.4128	18.0944
110	20.9993	23.5189	26.7057	24.8047	18.8242	17.3353	26.6263	28.1712	17.765	19.1289	26.1895	25.4655	18.0534	17.8372	26.1126	30.0195	15.9661	17.6087	23.8815	26.3066	15.0111	16.1771	23.776	24.1452	12.6471	13.2507	20.6094	21.3529	9.9987	10.3522	16.2956	17.8327
111	20.89	23.3548	26.6237	24.6875	18.6875	17.054	26.556	27.9798	17.4368	18.9805	26.0254	25.3249	17.8737	17.7357	25.9368	29.8984	15.7943	17.4603	23.694	26.0723	14.9056	16.0677	23.5534	23.9616	12.5182	13.1296	20.5195	21.1654	9.95573	10.2428	16.1628	17.571
112	20.6478	23.2493	26.5143	24.5938	18.4766	16.9212	26.4583	27.8197	17.2767	18.7812	25.7559	25.153	17.5768	17.7161	25.7533	29.7578	15.6654	17.3001	23.5612	25.7559	14.8743	15.9701	23.3659	23.7624	12.4323	13.0124	20.5	21.0872	9.85807	10.1452	16.0768	17.3952
113	20.5189	23.0775	26.3971	24.4844	18.1875	16.804	26.2279	27.679	17.1283	18.6094	25.5566	24.985	17.4245	17.5677	25.6048	29.5859	15.6146	17.2181	23.4401	25.5645	14.6751	15.9076	23.2526	23.653	12.276	13.0241	20.3984	20.9466	9.71745	10.0749	15.9167	17.2038
114	20.3314	22.8704	26.2721	24.4062	18.0273	16.6634	26.0286	27.5697	17.054	18.4102	25.4707	24.735	17.3581	17.3958	25.5111	29.4688	15.4544	17.1595	23.3815	25.3926	14.5501	15.7669	23.1549	23.5124	12.1979	13.0124	20.3594	20.8255	9.63932	9.9655	15.8463	17.0827
115	20.2103	22.7572	26.0534	24.3828	17.9141	16.5228	25.8763	27.4408	16.9251	18.2383	25.3574	24.5866	17.3346	17.2357	25.265	29.332	15.3958	17.0423	23.3424	25.2051	14.4329	15.599	23.0065	23.2936	12.1862	12.9303	20.1992	20.7943	9.60807	9.88346	15.7838	17.0007
116	20.1087	22.597	25.8854	24.2539	17.7578	16.3822	25.6771	27.2806	16.7962	18.1094	25.2793	24.3757	17.2057	17.0052	25.0775	29.2656	15.3255	16.8704	23.362	25.084	14.2611	15.4701	22.9557	23.196	12.1159	12.8405	20.0586	20.806	9.46745	9.78581	15.7799	17.0553
117	19.9798	22.5189	25.6823	24.0273	17.6367	16.4134	25.6185	27.179	16.7064	17.9883	25.1582	24.1842	17.0964	16.8646	24.9134	29.2188	15.2747	16.7493	23.2018	25.0059	14.1439	15.2982	22.8659	23.1413	12.0807	12.8249	19.9883	20.7357	9.37761	9.79362	15.8034	16.9421
118	19.8978	22.3978	25.5534	23.8047	17.7578	16.4134	25.4661	27.1087	16.6243	17.8984	25.1191	24.0866	16.9948	16.6771	24.7767	29.125	15.2552	16.6595	23.1237	24.9355	14.0931	15.1966	22.8542	23.2038	11.9596	12.8718	19.9258	20.5951	9.26823	9.76237	15.8151	17.0007
119	19.7572	22.3783	25.4635	23.6562	17.707	16.3236	25.3568	26.9993	16.5189	17.7812	25.0488	23.9069	16.944	16.5443	24.6908	29	15.2044	16.5892	22.9909	24.834	14.0618	15.1068	22.7839	23.1647	11.8424	12.7428	19.8789	20.5443	9.33854	9.653	15.7721	16.9928
120	19.6712	22.1986	25.3542	23.4922	17.707	16.3704	25.2669	26.9173	16.4173	17.7188	24.9785	23.8053	16.7956	16.4935	24.5736	28.9492	15.1458	16.5579	22.862	24.6934	14.054	15.0872	22.694	23.1647	11.7721	12.6803	19.7891	20.5052	9.25651	9.72331	15.7331	16.9928
121	19.4681	22.0579	25.2839	23.3242	17.668	16.2611	25.1888	26.929	16.3431	17.6289	24.9395	23.6647	16.6745	16.4154	24.4056	28.9062	15.1341	16.39	22.6628	24.5762	14.0736	15.1068	22.5846	23.1921	11.569	12.5046	19.6562	20.4583	9.0612	9.56315	15.7721	17.0319
122	19.6126	22.1009	25.3151	23.3672	17.4062	16.0033	25.2279	26.9095	16.3158	17.582	24.8379	23.4147	16.7253	16.2669	24.1947	28.6484	14.8138	15.9681	22.6003	24.3965	14.1556	15.056	22.5065	22.9733	11.4987	12.4928	19.2461	20.8763	9.45573	9.18425	15.2917	17.2311
123	19.8001	22.39	25.3034	23.9258	17.4961	16.3626	25.2747	27.6204	16.5267	17.8906	25.1191	23.8561	16.7839	16.3763	24.6048	28.7891	14.7357	16.2493	22.5612	24.627	14.0032	15.3372	22.6667	23.3444	12.0573	13.2116	20.1289	21.1966	9.78776	9.88346	15.8229	17.2897
124	20.0306	22.5384	25.4635	24.0938	17.6953	16.7142	25.0365	27.429	16.9759	18.3008	25.5098	24.3053	17.0182	17.0169	24.847	29.2109	15.0052	16.8197	22.7995	25.1465	14.222	15.4583	22.3854	23.4147	12.4792	13.3796	20.3984	20.7552	9.9987	10.696	16.112	17.0046
125	19.972	22.8587	25.6159	23.5469	17.5898	16.9447	24.9583	27.0814	17.1868	18.4961	25.0176	23.8561	16.9753	17.0052	24.6517	28.8984	15.1263	17.0892	22.862	24.8457	14.2806	15.3646	22.5651	23.6842	12.4284	13.3249	20.3008	20.3763	9.92057	10.7936	16.0573	16.9342
126	19.7806	22.9759	25.6432	23.2344	17.375	16.7728	24.7865	26.8392	16.8665	18.2891	24.627	23.6374	16.9948	16.8646	24.4837	28.5195	15.0443	16.972	22.9635	24.5957	14.3548	15.2982	22.526	23.5358	12.2018	12.9811	19.8867	20.3255	10.026	10.6452	15.9049	16.735
127	19.5306	22.8665	25.3268	22.8555	17.1055	16.3939	24.5286	26.5189	16.4447	17.8789	24.3105	23.403	16.8737	16.6654	24.3548	28.2695	14.8255	16.7493	22.8698	24.3418	14.2337	15.0404	22.3737	23.1217	11.9284	12.6999	19.4844	20.2747	10.0378	10.4147	15.7448	16.5397
128	19.1712	22.5697	24.944	22.7539	16.7383	15.8822	24.2982	26.2376	16.1439	17.5586	24.1777	23.3171	16.6667	16.474	24.0345	27.9766	14.556	16.3587	22.6706	24.2754	13.8314	15.0013	22.1745	22.6842	11.6276	12.3718	19.1797	20.2943	9.83854	10.2858	15.5729	16.5124
129	18.7611	21.9486	24.5651	22.8047	16.5664	15.5423	24.0638	26.0697	15.7884	17.3203	23.959	23.2663	16.4948	16.0482	23.8743	27.8477	14.2435	16.0189	22.7487	24.1738	13.5736	14.8607	22.0846	22.4342	11.4987	12.0905	18.8672	20.2943	9.61979	10.0553	15.4831	16.5046
130	18.4993	21.5697	24.194	22.5312	16.2891	15.3236	23.8372	25.1868	15.5853	16.9297	23.6504	22.7936	16.1432	15.7552	23.304	27.3984	14.0951	15.8392	22.5924	23.916	13.1907	14.6888	21.7057	21.7155	11.4089	12.0436	18.2695	19.3646	9.21745	9.54362	14.9713	15.8757
131	18.2611	21.5384	23.8737	21.418	16.1641	14.9134	23.5365	24.679	15.4447	16.7812	23.377	22.6061	15.8971	15.5443	22.8236	26.8164	13.8958	15.6673	21.5612	23.2754	12.8822	14.5755	21.0651	20.5827	11.2487	11.9421	17.5781	18.8958	9.00651	9.0944	14.6432	14.8249
132	17.9603	21.3587	23.6745	22.207	15.9062	14.9134	23.349	25.5814	15.2884	16.5391	23.3262	22.3952	15.6276	15.2865	22.5345	26.6172	13.6966	15.5111	21.1432	23.084	12.5736	14.3372	20.8346	21.1842	11.0807	11.6608	18.3164	19.1341	8.71745	8.94596	14.4362	15.2428
133	17.8197	21.1478	23.5651	22.1641	15.9258	15.0618	23.2083	25.679	15.0736	16.8008	23.1973	22.2858	15.487	14.9779	22.4447	26.5586	13.4974	15.1595	21.3229	23.6543	12.4915	13.8763	21.0573	22.3132	11.0299	11.4616	18.8164	19.3646	8.56901	8.98503	14.4948	15.3718
134	17.7611	21.0111	23.6042	21.6758	15.9258	14.8509	23.0872	25.2376	15.1556	16.3867	23.1191	21.8249	15.5534	14.9036	22.4251	26.2383	13.4154	15.0501	21.1432	23.4668	12.5228	13.5169	21.0378	21.0124	11.1589	11.3405	17.957	18.8451	8.78776	8.55534	14.3034	15.0514
135	17.9486	20.8978	23.3854	21.3633	16.125	14.8353	22.8646	24.8978	15.3275	16.2305	22.8496	21.2546	15.7135	14.8763	22.2454	25.7188	13.4857	14.9798	21.2018	22.9238	12.8353	13.2474	20.8464	20.3522	11.2565	11.2233	17.4961	18.6771	8.94792	8.45378	14.1159	15.0749
136	18.0814	20.8587	23.3424	21.5469	16.168	14.8431	23.0872	25.0306	15.4134	16.4492	22.6895	21.4655	15.694	14.7826	22.1829	25.8789	13.5247	15.1009	21.2917	22.8145	13.054	13.7708	20.8854	20.6257	11.3581	11.7819	18.0273	19.0951	8.9987	8.95378	14.4167	15.3014
137	18.1908	20.7767	23.4167	21.8945	16.1758	14.9134	23.2044	25.2376	15.3743	16.7695	22.8184	22.1374	15.737	14.9857	22.2142	26.3789	13.8021	15.5228	21.6198	23.1426	13.1751	14.2982	20.9987	21.3717	11.4714	12.4616	18.7266	19.4544	9.21745	9.32487	14.6432	15.6843
138	18.3509	20.7376	23.444	21.7148	16.125	14.804	23.0052	24.8704	15.4954	16.8477	22.8184	22.0749	15.8854	15.1966	22.1947	26.418	14.1029	15.9095	21.7331	23.2012	13.515	14.3177	21.1354	21.2741	11.6276	12.2702	18.6602	19.2161	9.27604	9.42253	14.612	15.4694
139	18.0618	20.5892	23.2565	21.375	15.6875	14.1634	22.7161	24.3392	15.1556	16.1016	22.6074	21.6882	15.3424	14.7747	22.0736	25.9883	13.6888	15.5814	21.1784	22.834	13.2025	13.5365	20.7839	21.0514	11.0807	11.4733	18.168	18.7865	8.61589	8.74284	14.2838	15.2038
140	17.7493	20.1478	22.9753	20.9727	15.2852	13.6947	22.4076	23.6595	14.6243	15.2969	22.4355	21.2272	14.6549	14.2044	21.8236	25.5312	13.1341	14.679	20.7096	22.4863	12.2532	12.9271	20.444	20.6217	10.1667	10.6296	17.8867	18.3958	7.97917	8.06315	14.0065	15.0046
141	17.3587	19.6204	22.5534	20.5234	14.8047	13.2806	21.9857	23.39	13.8861	14.7695	22.1309	20.7585	14.0534	13.4154	21.4251	25.0156	12.5951	13.7181	20.1393	22.1035	11.7728	12.3294	20.0534	20.2858	9.72917	9.93034	17.1875	17.974	7.40885	7.35612	13.5612	14.7116
142	17.1009	19.1556	22.3737	20.0273	14.625	12.9837	21.7396	23.2689	13.4837	14.4492	21.8691	20.4655	13.7135	13.0365	21.2142	24.5508	12.1966	13.1595	19.6901	21.7051	11.2532	12.1497	19.4479	19.8835	9.48698	9.55925	16.8477	17.7357	6.97917	7.16472	13.1237	14.4499
143	16.8822	18.9408	22.1745	19.5742	14.5391	12.4837	21.4466	23.0892	13.2572	14.1602	21.7793	20.4225	13.4245	12.9349	21.1165	24.4961	11.7474	12.8275	19.4518	21.3066	10.8118	11.7904	19.1237	19.7233	9.29948	9.43815	16.5977	17.5326	6.76042	6.94206	12.8737	14.1725
144	16.7103	18.679	21.8971	19.1445	14.418	12.1907	21.3568	22.7806	13.1282	13.75	21.5605	20.5085	13.2878	12.8685	21.054	24.5391	11.556	12.5501	19.2096	21.084	10.5618	11.5599	18.9831	19.5319	9.19792	9.23112	16.6562	17.2083	6.57682	6.88347	12.694	13.7897
145	16.3314	18.4251	21.7253	18.9648	13.9492	11.9915	21.2474	22.4095	13.0657	13.5703	21.4902	20.446	13.1823	12.7357	21.0267	24.5078	11.2044	12.4603	18.9518	20.9238	10.3939	11.3294	18.8932	19.2428	8.92839	8.98112	16.7461	16.8451	6.47917	6.57487	12.5026	13.6335
146	16.14	18.3392	21.6667	18.7773	13.6797	11.9134	21.2357	22.1712	12.804	13.3398	21.3809	20.0475	12.9753	12.4154	20.8314	24.3984	10.9349	12.0501	18.8815	20.8926	10.2337	11.1771	18.9245	18.9928	8.67839	8.7819	16.5977	16.5052	6.40885	6.36393	12.4635	13.6061
147	16.0306	18.1868	21.5339	18.7031	13.4258	11.8939	21.1458	22.2181	12.765	13.1875	21.1777	19.5749	12.7253	12.3177	20.7142	24.1289	10.8255	11.8626	18.9206	20.7637	10.0931	11.1458	18.8464	18.8444	8.52995	8.68034	16.3281	16.4036	6.22917	6.04362	12.3854	13.5436
148	15.8978	18.1361	21.4362	18.6523	13.3242	11.5931	20.9388	22.2376	12.6556	13.0391	20.9395	19.5358	12.5143	12.2161	20.6751	23.7656	10.7357	11.8079	18.8893	20.6348	9.972	11.0365	18.7057	18.7936	8.35807	8.62175	16.2383	16.6458	6.20964	5.89518	12.3151	13.4421
149	15.7181	17.8783	21.3346	18.6641	13.1289	11.054	20.7474	22.1908	12.5345	12.8398	20.7012	19.4264	12.1667	12.1068	20.515	23.5664	10.6849	11.929	18.7526	20.4082	9.79232	10.9701	18.7057	18.5436	8.24089	8.4694	16.0781	16.8372	6.17839	5.57487	12.2331	13.1921
150	15.5462	17.7572	21.2526	18.6562	12.9883	10.9017	20.6497	22.0697	12.2962	12.5703	20.5293	19.3483	12.0026	11.8451	20.304	23.3867	10.6146	11.8509	18.5924	20.2441	9.722	10.8372	18.5729	18.2741	8.10026	8.31315	15.957	16.7161	6.1276	5.46159	12.1237	13.0319
151	15.3314	17.7689	21.1432	18.5547	12.9453	10.9134	20.6068	21.9798	12.0657	12.3984	20.5684	19.1764	11.9557	11.5872	20.2064	23.2812	10.4661	11.6009	18.3424	20.084	9.54232	10.5013	18.4557	18.1139	8.01823	8.18034	15.7773	16.556	6.01823	5.33659	11.9245	12.8913
152	15.1165	17.5267	21.1432	18.3359	12.8359	10.6829	20.4974	21.8861	11.8743	12.2305	20.6191	19.028	11.8268	11.3763	20.0033	23.1094	10.2747	11.4407	18.1589	20.0645	9.46029	10.3294	18.4245	18.1335	7.76042	8.02409	15.6367	16.4271	5.84635	5.18425	11.7838	12.6647
153	15.0111	17.3587	21.0026	18.1133	12.7969	10.5345	20.4661	21.8001	11.8157	12.1406	20.5801	18.9733	11.776	11.2122	19.7923	22.9297	10.1263	11.2376	17.9831	20.0059	9.39388	10.1068	18.3346	18.0514	7.61198	7.9694	15.4609	16.3372	5.60807	5.20378	11.694	12.6218
154	14.9603	17.3509	20.9635	17.957	12.6484	10.3431	20.3568	21.679	11.7259	12.0508	20.2988	18.8444	11.7174	11.1263	19.5267	22.7891	9.95443	11.0814	17.9635	19.8652	9.3431	9.84896	18.3073	17.946	7.45573	7.80143	15.3398	16.2357	5.4987	5.01237	11.6042	12.5241
155	14.8782	17.1165	20.862	17.8945	12.4688	10.3118	20.2865	21.5775	11.6048	11.8711	20.0488	18.696	11.5768	11.056	19.3822	22.75	9.83333	10.89	17.9284	19.7637	9.11263	9.72005	18.2878	17.8835	7.36198	7.653	15.2969	16.1458	5.40885	4.99284	11.5456	12.4733
156	14.7103	17.097	20.8229	17.9062	12.2773	10.1634	20.1771	21.4017	11.5345	11.7383	19.8887	18.5241	11.4635	10.9779	19.2923	22.707	9.73568	10.8197	17.8698	19.5957	8.95638	9.63802	18.1354	17.7038	7.16667	7.4694	15.2773	15.9466	5.35807	4.87175	11.4245	12.4421
157	14.5228	16.7259	20.6315	17.8359	12.125	10.0423	19.9583	21.2689	11.3782	11.5703	19.5996	18.4264	11.3034	10.8646	19.2415	22.6758	9.54427	10.6907	17.7331	19.4043	8.81185	9.4388	18.0768	17.6257	7.08854	7.26237	15.3477	15.7982	5.29948	4.86393	11.2721	12.3952
158	14.3509	16.39	20.5651	17.8047	11.9961	9.97982	19.7982	21.1673	11.1478	11.418	19.4668	18.2663	11.194	10.724	19.1556	22.75	9.41536	10.5111	17.5612	19.252	8.61263	9.24739	17.944	17.6022	7.03776	7.20378	15.3555	15.6576	5.16667	4.82487	11.1628	12.3014
159	14.2572	16.0892	20.3776	17.7852	11.8789	9.85482	19.638	21.1283	10.847	11.3477	19.3574	18.1257	11.0846	10.6068	19.1243	22.7578	9.26693	10.2806	17.4206	19.1855	8.49154	9.09896	17.8073	17.5436	6.8776	7.12175	15.3867	15.5872	5.08854	4.83268	11.1042	12.2038
160	14.1907	15.8314	20.1042	17.7344	11.7461	9.64388	19.4935	21.0579	10.515	11.3008	19.209	18.0632	10.9049	10.4466	19.1556	22.6484	9.20443	10.1282	17.2995	19.0449	8.44466	8.97005	17.6432	17.5553	6.8112	7.0319	15.3281	15.5677	4.95964	4.63347	11.0651	12.0241
161	14.0814	15.597	19.9518	17.6484	11.6953	9.46419	19.3177	20.9095	10.2728	11.1797	19.1074	17.985	10.8542	10.306	19.1048	22.5781	9.02474	9.96029	17.3229	18.9512	8.45247	8.9388	17.5456	17.5436	6.78776	6.98112	15.2383	15.5091	4.83854	4.62565	10.9245	11.8913
162	14.0306	15.3978	19.7331	17.5742	11.5352	9.37044	19.1693	20.8509	10.1829	11.0391	19.0176	17.8561	10.7721	10.2279	18.972	22.4492	9.19661	9.88216	17.2487	18.9238	8.36263	8.86068	17.3737	17.4733	6.60807	6.92253	15.1055	15.4935	4.72917	4.4655	10.9323	11.8132
163	13.89	15.3157	19.612	17.5234	11.3672	9.29232	19.099	20.7572	10.0657	10.9492	18.9668	17.7272	10.7253	10.138	18.8353	22.2773	9.02474	9.77669	17.2018	18.8262	8.35482	8.74739	17.2878	17.3249	6.54948	6.76237	14.8672	15.4857	4.57682	4.2155	10.9635	11.735
164	13.6986	15.3314	19.444	17.3945	11.2656	9.222	19.0872	20.6204	9.95638	10.9375	18.8691	17.6764	10.6549	9.98568	18.765	21.9883	8.8763	9.67904	17.1003	18.7246	8.222	8.59896	17.2057	17.2155	6.51823	6.71159	14.7383	15.4662	4.60807	4.07487	10.9128	11.6413
165	13.4603	15.3509	19.3464	17.2656	11.2266	9.15169	19.0755	20.4876	9.89779	10.8086	18.7793	17.6452	10.5924	9.86458	18.6751	21.8398	8.72396	9.65169	17.0299	18.666	8.14388	8.44661	17.1471	17.0632	6.55729	6.66081	14.6289	15.388	4.51823	3.95378	10.862	11.571
166	13.2103	15.2493	19.3229	17.1758	11.1055	9.08138	19.1068	20.3275	9.85482	10.7383	18.6895	17.5983	10.4557	9.77474	18.5462	21.7969	8.68489	9.62825	16.9831	18.6348	8.00325	8.41927	17.0456	16.8717	6.46745	6.61393	14.5273	15.2826	4.42839	3.96159	10.7838	11.5632
167	13.0384	15.1165	19.2135	17.0742	10.9648	9.00325	19.1068	20.1986	9.6556	10.6797	18.5059	17.5475	10.3542	9.64583	18.4056	21.668	8.57552	9.56966	16.7409	18.416	7.88607	8.1888	16.9089	16.7741	6.40104	6.52409	14.3867	15.2044	4.33073	3.83659	10.8229	11.5124
168	12.9095	15.0384	19.194	16.9141	10.918	8.83138	19.0951	20.0579	9.60482	10.5703	18.4004	17.5241	10.276	9.48568	18.4056	21.5078	8.49739	9.47982	16.5885	18.1348	7.8431	7.94661	16.9049	16.7233	6.40104	6.39128	14.3398	15.1458	4.27995	3.82487	10.7409	11.3249
169	12.9212	14.89	19.1237	16.7656	10.875	8.67122	19.0677	19.8978	9.54622	10.4375	18.2598	17.446	10.2253	9.36458	18.304	21.457	8.37239	9.35872	16.4831	18.084	7.73372	7.75911	16.8346	16.696	6.3776	6.3444	14.2773	15.056	4.31901	3.74675	10.5924	11.1725
170	12.929	14.7376	19.0651	16.6367	10.6953	8.49154	18.9857	19.7181	9.49544	10.25	18.1191	17.2155	10.1042	9.26693	18.1048	21.4492	8.21614	9.31966	16.4714	18.0254	7.66341	7.60677	16.776	16.653	6.22917	6.153	14.1875	14.9466	4.19792	3.66472	10.6354	11.071
171	12.929	14.6087	19.0026	16.5547	10.4648	8.40169	18.8372	19.5267	9.51497	10.1406	18.0293	17.0241	9.97526	9.20443	18.0345	21.3594	8.15364	9.19075	16.3932	17.877	7.50325	7.45052	16.7135	16.6139	6.03776	6.01237	14.1289	14.8451	4.11589	3.653	10.6042	10.9928
172	12.8392	14.5462	18.8971	16.4062	10.3164	8.3431	18.6693	19.3978	9.52669	10.0586	17.9473	16.7975	9.94792	9.13411	18.0267	21.2812	8.02864	9.13997	16.3542	17.7559	7.42122	7.27083	16.6667	16.6413	5.85807	5.903	13.9961	14.7357	4.08073	3.60612	10.5417	10.9343
173	12.7923	14.4368	18.7917	16.2656	10.2188	8.24154	18.5091	19.347	9.43685	9.91797	17.8379	16.6569	9.85417	9.06771	17.8939	21.2812	7.86458	9.08138	16.3698	17.8652	7.27278	7.1888	16.7057	16.4616	5.78776	5.77018	13.9453	14.5872	4.01823	3.55534	10.4362	10.8522
174	12.6595	14.3392	18.6628	16.1367	10.0977	8.18294	18.474	19.3587	9.27279	9.82031	17.8574	16.4577	9.79557	9.00521	17.7923	21.207	7.75521	9.01107	16.362	17.9863	7.10482	7.10677	16.6784	16.3522	5.72917	5.71159	13.8984	14.4857	3.89714	3.50456	10.3737	10.8913
175	12.5384	14.2376	18.5846	15.9844	9.95703	8.05404	18.4857	19.4486	9.20638	9.73828	17.8301	16.2936	9.65495	8.89583	17.7728	21.1875	7.6263	8.97982	16.3815	17.9434	6.91341	7.00911	16.5651	16.2624	5.53776	5.653	13.9258	14.3958	3.63932	3.39518	10.3932	10.9811
176	12.4915	14.0462	18.5065	15.957	9.86328	7.95247	18.4896	19.4681	9.08529	9.67969	17.7988	16.2038	9.61198	8.8138	17.847	21.0508	7.52474	8.86263	16.3229	17.8457	6.79232	6.89583	16.3542	16.1608	5.38151	5.64128	13.9688	14.3138	3.60807	3.32097	10.2604	10.9694
177	12.3978	13.9173	18.4362	15.8555	9.74609	7.79232	18.4779	19.429	8.99544	9.59766	17.7285	16.1257	9.50651	8.63802	17.7533	20.9375	7.40365	8.83138	16.2917	17.7441	6.82357	6.83724	16.237	16.1022	5.35026	5.5319	13.8867	14.2435	3.47917	3.14518	10.1628	10.9225
178	12.3118	13.8197	18.3815	15.7148	9.70703	7.64388	18.4349	19.3079	8.86654	9.4375	17.6504	16.1374	9.35807	8.48958	17.6243	20.7383	7.36458	8.62044	16.151	17.584	6.7806	6.72786	16.1667	15.8952	5.26042	5.44987	13.9492	14.1849	3.40885	3.00456	10.1432	10.8522
179	12.14	13.6986	18.3542	15.6328	9.57812	7.49153	18.474	19.2689	8.85482	9.29297	17.6387	16.0046	9.27214	8.36458	17.5736	20.5078	7.2474	8.48763	16.0378	17.373	6.75325	6.61458	16.1042	15.8522	5.08854	5.45378	13.9297	14.2122	3.4401	3.01628	10.1549	10.8522
180	12.0189	13.6087	18.3034	15.5625	9.48438	7.38216	18.3568	19.097	8.86654	9.20703	17.5488	15.9538	9.14714	8.19661	17.4759	20.3789	7.13411	8.37825	15.9635	17.1621	6.83138	6.47786	16.026	15.8053	5.04948	5.37956	13.8555	14.1537	3.35807	2.96159	10.2135	10.8132
181	11.8782	13.5579	18.1823	15.457	9.42578	7.31185	18.1068	18.9095	8.82357	9.08984	17.3887	15.946	9.02214	8.03646	17.3353	20.2188	7.10677	8.24154	15.8815	17.0371	6.8431	6.3763	16.0143	15.7233	5.10026	5.32097	13.7305	14.0521	3.29948	2.99284	10.1745	10.7936
182	11.7181	13.5462	18.1159	15.2852	9.28516	7.21419	17.849	18.7298	8.73763	9	17.291	15.8835	8.95182	7.96615	17.2454	20.0898	7.02865	8.11263	15.8503	16.9238	6.83528	6.29818	16.0456	15.5944	5.0612	5.23112	13.6484	13.9857	3.24089	2.99284	10.194	10.7936
183	11.64	13.3782	18.0846	15.2266	9.29688	7.17122	17.7865	18.6986	8.597	9	17.2402	15.9343	8.95573	7.88411	17.2142	20.0195	6.90365	7.92903	15.7917	16.8965	6.75325	6.25911	15.9948	15.5749	5.08073	5.30143	13.6055	14.0169	3.27214	3.08268	10.0963	10.821
184	11.7689	13.3197	18.1042	15.2852	9.40625	7.15169	17.6849	18.6868	8.54622	9.16797	17.2715	15.9069	8.99479	7.95833	17.2533	20.0156	6.79427	7.97982	15.8542	16.9551	6.82357	6.36849	15.9948	15.6022	5.26042	5.45378	13.5977	14.0872	3.36979	3.27409	10.0729	11.0397
185	11.972	13.4173	18.0964	15.3555	9.50781	7.4056	17.7161	18.6673	8.6556	9.39062	17.248	16.0944	9.09245	8.05599	17.2728	20.0273	6.90755	8.01888	15.8932	16.9746	6.90169	6.4974	15.9284	15.735	5.42839	5.61393	13.75	14.2279	3.51823	3.36393	10.0768	11.3405
186	12.1282	13.5775	18.1159	15.5156	9.63672	7.69466	17.9076	18.9095	8.74544	9.58984	17.377	16.2936	9.25261	8.20443	17.3626	20.207	7.00521	8.16732	16.0221	17.2246	7.00325	6.77083	16.0143	15.8913	5.53776	5.87175	13.9961	14.4622	3.76042	3.50456	10.2917	11.6218
187	12.3314	13.7259	18.2526	15.6914	9.74609	7.96028	18.2279	19.3392	8.77669	9.83984	17.5488	16.5358	9.49479	8.36458	17.4564	20.3672	7.15365	8.37044	16.2214	17.5449	7.21419	7.05599	16.1237	16.1022	5.67057	6.21159	14.1953	14.6576	4.02995	3.73503	10.7135	11.8132
188	12.5111	13.9564	18.3424	15.9141	9.97656	8.25325	18.2669	19.3079	8.91732	10.0391	17.6191	16.7936	9.68229	8.54427	17.5462	20.6094	7.31771	8.6595	16.4909	17.8574	7.43294	7.45833	16.2565	16.3327	5.92839	6.50065	14.2969	14.7552	4.28776	4.01237	10.7448	12.0397
189	12.5892	14.2572	18.4753	16.0547	10.1641	8.45247	18.2669	19.3079	9.10482	10.1875	17.627	16.7663	9.78386	8.76693	17.6165	20.7969	7.4974	8.96029	16.569	17.9668	7.57357	7.67708	16.3737	16.3327	6.07682	6.79362	14.457	14.7943	4.4401	4.153	10.6745	12.0827
190	12.6204	14.4876	18.4831	16.1055	10.207	8.54232	18.2357	19.39	9.26497	10.25	17.6465	16.8288	9.84636	8.95443	17.6751	20.8984	7.71615	9.13997	16.7331	18.0957	7.70247	7.89974	16.5573	16.403	6.13932	6.91081	14.5078	14.8255	4.55729	4.2819	10.6745	12.0905
191	12.6595	14.7259	18.5573	16.1133	10.168	8.60091	18.2396	19.3783	9.35482	10.3203	17.7676	16.8757	9.91667	9.0638	17.7572	20.9297	7.79427	9.2806	16.8542	18.1855	7.75325	8.09505	16.6159	16.485	6.33854	7.08268	14.5586	14.806	4.61979	4.41472	10.7526	12.0827
192	12.6712	14.9095	18.6354	16.0234	10.2344	8.63216	18.1458	19.2611	9.49544	10.3789	17.709	16.8639	9.97526	9.17708	17.8275	21.0273	7.90755	9.4095	16.8112	18.1934	7.83138	8.21614	16.612	16.5827	6.42057	7.18034	14.6289	14.7747	4.65885	4.56315	10.8737	12.1022
193	12.6595	15.0384	18.6042	16.0156	10.3555	8.65169	18.1576	19.3001	9.57357	10.5195	17.6504	16.9147	10.0065	9.31771	17.9564	21.1367	8.00521	9.43685	16.8307	18.2129	7.91341	8.36849	16.5456	16.5827	6.51823	7.21159	14.5391	14.806	4.70573	4.5944	10.9948	12.0749
194	12.64	15.097	18.6354	16.0039	10.3164	8.60482	18.1341	19.39	9.52669	10.6992	17.7402	16.946	10.0026	9.44661	17.9642	21.1406	8.02474	9.43685	16.8503	18.1934	7.93294	8.36068	16.5456	16.653	6.54948	7.24284	14.5078	14.9037	4.7487	4.653	11.1432	12.1022
195	12.6204	15.1478	18.5534	15.9727	10.3281	8.61263	18.1263	19.3978	9.44466	10.8789	17.8691	16.9069	10.0846	9.58724	17.9642	21.0781	8.01302	9.46029	16.8346	18.1777	7.972	8.45833	16.6081	16.7038	6.60807	7.31315	14.5078	14.9974	4.79557	4.77409	11.2135	12.153
196	12.5775	15.1986	18.5729	16.0156	10.3984	8.67513	18.1497	19.39	9.35482	10.9297	17.9668	16.9342	10.2643	9.63802	17.9056	21.0898	8.01693	9.6595	16.7526	18.1621	8.04622	8.47005	16.6432	16.7038	6.69792	7.37956	14.5156	15.0287	4.80729	4.86393	11.3034	12.1803
197	12.6478	15.1868	18.6237	16.0156	10.4961	8.74154	18.1576	19.4798	9.19466	10.9688	17.9473	16.9733	10.3229	9.68489	17.9134	21.168	8.0638	9.87825	16.7487	18.1152	8.1556	8.48958	16.7331	16.6217	6.74089	7.38347	14.4883	15.1263	4.8776	4.89128	11.3737	12.2233
198	12.5892	15.1986	18.694	16.0625	10.5273	8.73372	18.2161	19.4993	9.07747	11.0391	18.0176	17.0241	10.3542	9.73568	17.8743	21.1953	8.16536	9.95247	16.8307	18.1113	8.21419	8.59896	16.7839	16.6335	6.80729	7.43034	14.3906	15.1771	4.98698	4.95378	11.4128	12.2311
199	12.5814	15.2181	18.776	16.1133	10.4648	8.81185	18.2357	19.3783	8.99544	10.9492	18.1113	17.028	10.3971	9.79818	17.7415	21.2188	8.23568	10.1595	16.7917	18.0645	8.25325	8.67708	16.8464	16.6257	6.82682	7.48893	14.3203	15.1341	5.01042	5.06315	11.4128	12.2233
200	12.5423	15.3079	18.7643	16.125	10.4766	8.87044	18.3333	19.4017	9.00325	10.8984	18.0957	16.9733	10.4557	9.8763	17.6947	21.2266	8.32552	10.2493	16.7799	18.0645	8.33138	8.84114	16.8464	16.5632	6.83073	7.68034	14.2812	15.0755	4.97526	5.22331	11.3854	12.1725
201	12.5697	15.4486	18.8346	16.082	10.5078	8.95247	18.3138	19.4095	9.01497	10.918	18.0566	16.9928	10.5339	9.88411	17.6751	21.2305	8.34505	10.3704	16.7799	18.0566	8.42122	8.98958	16.7448	16.5944	6.85807	7.69206	14.168	15.0365	5.04948	5.23503	11.3854	12.1413
202	12.5618	15.4876	18.8737	16.0234	10.4883	8.99544	18.2982	19.4486	8.9056	11.0078	17.9863	16.9577	10.4753	9.8763	17.6829	21.1797	8.39583	10.3197	16.8034	18.0059	8.39388	9.09114	16.5846	16.5553	6.85026	7.71159	14.1094	15.0365	5.11589	5.26628	11.4049	12.0632
203	12.4017	15.4681	18.9128	16.0156	10.4766	8.92122	18.2083	19.429	8.88607	10.9102	17.8613	16.8522	10.4635	9.81771	17.6126	21.0781	8.29427	10.2298	16.7018	17.9434	8.30404	9.11849	16.4479	16.5553	6.7487	7.73112	14.1367	14.8763	5.07682	5.29362	11.3659	11.9928
204	12.2884	15.3978	18.944	15.9844	10.4453	8.93294	18.0872	19.5658	8.86654	10.8359	17.6973	16.8053	10.4557	9.75911	17.6322	21.0312	8.17708	10.1595	16.6628	17.8652	8.21419	9.16927	16.3034	16.5241	6.67839	7.75065	14.2383	14.8451	5.03776	5.21159	11.3542	12.0046
Dissociation SOCS2
	4 μM				2 μM				1 μM				0.5 μM				0.25 μM
1	104.712	112.758	109.986		93.5794	95.0762	85.4017		81.6497	80.5879	84.1973		64.9727	64.9427	67.4232		45.3366	46.6797	50.1302
2	93.263	79.2188	73.0176		64.3568	65.4941	56.2611		68.8294	68.4473	78.8574		55.1836	55.431	57.8841		37.0671	38.9414	41.2708
3	56.6732	52.8594	51.7012		44.9076	45.834	36.14		46.5794	45.998	54.4277		39.0117	39.1849	41.8802		27.8952	29.5273	32.0716
4	41.2943	40.6484	41.2168		35.0365	35.8262	26.2181		35.7591	34.9707	41.3496		30.1445	30.5326	33.7122		22.5944	24.2891	26.8997
5	33.3411	33.7891	34.9238		29.1576	30.0918	19.9095		29.3216	28.8496	34.1973		25.0547	25.6536	28.6536		19.3366	21.0078	23.6888
6	28.3021	28.9961	31.1465		25.4974	26.873	16.5501		25.6693	25.0098	29.877		21.8398	22.4388	25.4896		16.8874	18.7578	21.5911
7	25.2239	26.1875	28.3066		23.0247	24.4238	14.179		23.2005	22.6504	26.8965		19.9805	20.4818	23.5521		15.4343	17.5781	20.3802
8	23.0052	24.0898	26.5137		21.4583	22.3965	12.2103		21.1497	20.9395	25.127		18.6523	19.0521	22.2591		14.5944	16.5391	19.2904
9	21.3724	22.2695	25.1152		20.1771	20.7832	10.6595		19.8177	19.6465	23.5176		17.4531	17.9036	21.0326		13.735	15.8516	18.2786
10	20.4232	21.1367	23.8457		19.1693	19.9434	9.6595		18.8411	18.5801	22.3574		16.5156	17.1107	19.9427		12.9968	15.3008	17.4896
11	19.5247	20.3281	22.9082		18.1888	19.334	8.88997		18.0911	17.627	21.5879		15.8438	16.3021	19.2201		12.4538	14.7812	16.8724
12	18.6927	19.6289	22.1738		17.388	18.7324	8.12825		17.4232	16.8066	20.8574		15.1445	15.681	18.7239		12.0436	14.3203	16.3997
13	18.0247	19.0078	21.502		16.7552	18.1152	7.44856		16.8294	16.1855	20.166		14.6328	15.0794	18.263		11.653	13.8789	16.1107
14	17.2044	18.5078	21.0254		16.2864	17.4629	6.92903		16.3802	15.709	19.709		14.0742	14.5716	17.7826		11.2936	13.418	15.8919
15	16.6732	18.0703	20.5254		15.8685	16.8926	6.33919		15.8802	15.248	19.2559		13.7031	14.1732	17.3802		11.0436	13.0586	15.681
16	16.1341	17.75	20.0645		15.4896	16.3418	5.82747		15.4505	14.8262	18.8066		13.4414	13.7943	17.0052		10.8639	12.7305	15.4701
17	15.7747	17.3984	19.5645		15.2083	15.8145	5.44856		14.9583	14.4473	18.5488		13.1953	13.431	16.6029		10.6647	12.4102	15.2786
18	15.5052	17.1172	19.1738		14.8997	15.3457	5.10872		14.5286	14.1777	18.1582		12.8633	13.1302	16.2201		10.4655	12.0391	15.0091
19	15.263	16.8398	18.7754		14.5247	15.0254	4.71028		14.2904	13.9082	17.8574		12.5156	12.8099	15.9388		10.3053	11.7695	14.7005
20	15.1029	16.5703	18.4316		14.0872	14.7051	4.30794		14.0599	13.6699	17.6465		12.2422	12.5833	15.8021		10.1257	11.5391	14.431
21	14.8216	16.3398	18.1543		13.8294	14.4941	3.94856		13.888	13.3652	17.4355		11.9531	12.349	15.6107		9.93425	11.2617	14.1302
22	14.5247	16.1289	17.8965		13.638	14.291	3.63997		13.7474	13.1465	17.1543		11.6523	12.0794	15.4818		9.67644	11.0664	13.8802
23	14.224	15.8203	17.6934		13.3372	14.0645	3.35091		13.6185	12.9395	16.9277		11.4219	11.8841	15.2826		9.43425	10.9102	13.6732
24	14.0208	15.5078	17.4941		13.1146	13.8652	3.19856		13.4193	12.7207	16.7363		11.2344	11.7044	15.0833		9.22331	10.75	13.5521
25	13.7552	15.1406	17.3457		13.0286	13.623	2.97981		13.1615	12.4199	16.5371		11.0039	11.5013	14.7943		8.95769	10.5898	13.3607
26	13.4935	14.918	17.2129		12.9193	13.3848	2.86262		12.888	12.0762	16.377		10.8516	11.2826	14.431		8.78581	10.4102	13.1771
27	13.3255	14.7461	17.1074		12.7161	13.123	2.80012		12.6771	11.8301	16.1777		10.6836	11.0208	14.2318		8.60613	10.293	12.9701
28	13.1732	14.5312	17.0059		12.5794	12.873	2.69075		12.349	11.5176	16.0293		10.582	10.8724	14.0521		8.48503	10.1992	12.7513
29	13.1029	14.3477	16.873		12.4661	12.6543	2.56966		12.0482	11.3262	15.8965		10.4023	10.7513	13.8529		8.38347	10.0977	12.4974
30	12.8411	14.2109	16.7637		12.4271	12.3926	2.47981		11.8099	11.0684	15.7676		10.2539	10.5404	13.6615		8.18425	10.0391	12.3099
31	12.6732	14.1992	16.6738		12.3177	12.2363	2.42122		11.6419	10.8965	15.5449		10.1836	10.3724	13.4622		8.04363	9.96094	12.2122
32	12.5013	14.0703	16.6074		12.1693	12.0137	2.33137		11.5091	10.7949	15.3262		10.0312	10.1849	13.3333		7.91472	9.94141	12.1107
33	12.3568	13.8398	16.4238		12.0794	11.834	2.222		11.4036	10.709	15.209		9.8125	10.0326	13.2122		7.77409	9.80078	12.1107
34	12.1654	13.6172	16.2559		12.0052	11.752	2.06966		11.3802	10.5801	15.0879		9.68359	9.86067	13.0716		7.64519	9.53125	12.099
35	11.9818	13.5273	16.084		11.8685	11.7441	1.92903		11.3685	10.5176	14.8574		9.59375	9.79036	12.9115		7.53581	9.37891	12.099
36	11.8333	13.418	15.9043		11.7201	11.6543	1.80794		11.3802	10.3379	14.666		9.48438	9.80208	12.8529		7.50456	9.19922	12.0599
37	11.724	13.2695	15.7441		11.5951	11.5215	1.55794		11.2982	10.3145	14.5254		9.3125	9.78255	12.8021		7.43425	9	11.931
38	11.5911	13.1289	15.502		11.5091	11.4629	1.47981		11.1693	10.1582	14.4473		9.19141	9.7513	12.8021		7.31316	8.87891	11.8099
39	11.4427	13.0273	15.4238		11.4193	11.4941	1.38216		11.0482	10.0371	14.3496		9.13281	9.78255	12.6927		7.19597	8.78125	11.6302
40	11.4036	12.9492	15.3535		11.2161	11.4043	1.31184		10.9818	9.94727	14.2363		9.04297	9.85286	12.5911		7.10612	8.80078	11.4896
41	11.2943	12.8008	15.2949		11.1263	11.2207	1.22981		10.8802	9.91992	14.2168		8.97266	9.71223	12.513		7.03581	8.71094	11.4583
42	11.2552	12.6484	15.1738		11.0755	11.2051	1.03059		10.7591	9.83789	14.166		8.89062	9.53255	12.3724		6.96159	8.62109	11.3685
43	11.2552	12.5586	15.0254		10.9701	11.1426	0.979813		10.6419	9.6582	14.127		8.88281	9.4427	12.2826		6.88737	8.55859	11.3099
44	11.2435	12.4961	14.9551		10.849	11.0957	0.800125		10.5716	9.62695	14.0684		8.86328	9.35286	12.1732		6.86784	8.53906	11.2396
45	11.2161	12.4688	14.8457		10.7474	10.9434	0.651688		10.388	9.56836	13.8965		8.78125	9.2552	11.9701		6.90691	8.49219	11.2201
46	11.1732	12.5	14.7129		10.7005	10.752	0.538406		10.2982	9.49805	13.7559		8.65234	9.17317	11.8724		6.87566	8.39844	11.2201
47	11.1497	12.5078	14.5762		10.5872	10.6934	0.44075		10.1302	9.35742	13.6582		8.51562	9.14192	11.8529		6.78581	8.44922	11.1029
48	11.0599	12.4609	14.4746		10.4466	10.5449	0.530594		10.0091	9.34961	13.5879		8.40234	9.04427	11.8099		6.65691	8.42969	10.9896
49	11.013	12.3594	14.4551		10.3763	10.4707	0.472		9.8802	9.24805	13.4668		8.28125	8.90364	11.763		6.61394	8.4375	10.9583
50	10.9036	12.25	14.3887		10.2982	10.5137	0.448563		9.75911	9.22852	13.3066		8.22266	8.86067	11.6536		6.59441	8.37891	11.0091
51	10.7747	12.1484	14.3223		10.1771	10.4863	0.460281		9.74739	9.09961	13.2793		8.25391	8.79036	11.6497		6.48503	8.33984	10.9701
52	10.6927	11.9492	14.2559		10.1068	10.4512	0.4095		9.6888	9.00586	13.3262		8.25391	8.70442	11.5443		6.39519	8.32031	10.8411
53	10.6615	11.8984	14.2168		10.1068	10.4629	0.331375		9.66927	8.83789	13.2676		8.19531	8.6927	11.4115		6.29362	8.25	10.8411
54	10.6927	11.8789	14.1543		10.056	10.4551	0.139969		9.6302	8.61914	13.127		8.17188	8.6927	11.3724		6.27409	8.16016	10.8802
55	10.6849	11.8594	14.084		9.95833	10.373	0.0384064		9.61067	8.55664	13.0566		8.125	8.64973	11.3529		6.22331	8.10938	10.8411
56	10.681	11.8594	14.0645		9.89583	10.252	-0.0123749		9.55989	8.54883	13.0684		8.04297	8.66927	11.3021		6.11394	8.0625	10.7083
57	10.5951	11.8789	14.0762		9.82552	10.0762	-0.0904999		9.47786	8.56055	13.0059		7.93359	8.64973	11.2201		6.03581	7.94922	10.6185
58	10.5365	11.9766	14.1035		9.69661	10.0137	-0.129562		9.3802	8.56836	12.9277		7.83203	8.48958	11.2005		5.98503	7.94922	10.5521
59	10.3646	11.9688	14.0059		9.59505	10.0137	-0.258469		9.23958	8.54883	12.9082		7.83984	8.42317	11.1615		6.00456	7.87109	10.5013
60	10.1068	11.8984	13.9355		9.5677	10.0137	-0.289719		9.15755	8.50586	12.9395		7.87109	8.37239	11.0716		5.99284	7.8125	10.3997
61	9.89973	11.8398	13.877		9.49739	9.94336	-0.301437		9.09895	8.47461	12.8887		7.84375	8.2513	10.974		5.95378	7.76172	10.3607
62	9.80208	11.7969	13.7949		9.45833	9.87305	-0.352219		9.00911	8.33398	12.8184		7.84375	8.15364	10.8919		5.98503	7.74219	10.2708
63	9.85286	11.7969	13.7637		9.39583	9.9043	-0.449875		8.9388	8.16602	12.7754		7.72266	8.04427	10.8646		6.11784	7.71094	10.2122
64	9.80989	11.668	13.6465		9.39973	10.0137	-0.488937		8.97786	8.06836	12.709		7.69531	8.01302	10.8099		6.17644	7.60938	10.2201
65	9.82161	11.5703	13.6738		9.3177	9.99414	-0.481125		8.95052	8.04883	12.6074		7.63281	7.89973	10.7708		6.09441	7.55078	10.1732
66	9.83333	11.5703	13.7285		9.22005	9.92383	-0.531906		8.8802	7.99414	12.498		7.5625	7.85286	10.7591		6.09441	7.4375	10.1107
67	9.79427	11.6211	13.6855		9.1888	9.93164	-0.610031		8.77864	7.97852	12.498		7.52344	7.85286	10.763		6.13347	7.39844	10.0404
68	9.70052	11.6289	13.7129		9.14973	9.88477	-0.629562		8.74739	7.92773	12.4863		7.49219	7.80208	10.724		6.03581	7.30078	9.99739
69	9.5638	11.5781	13.6738		9.11848	9.86523	-0.610031		8.6927	7.91992	12.4668		7.52344	7.83333	10.6107		5.87566	7.30859	9.89973
70	9.47395	11.6602	13.6738		9.09505	9.69336	-0.699875		8.54036	7.87695	12.4473		7.49219	7.83333	10.5052		5.76628	7.33984	9.79036
71	9.41145	11.7188	13.6426		9.0677	9.48633	-0.731125		8.45833	7.80664	12.459		7.42188	7.85286	10.4427		5.75456	7.28906	9.73958
72	9.42317	11.6484	13.5762		8.97786	9.33398	-0.781906		8.43098	7.81055	12.498		7.32422	7.78255	10.3529		5.68425	7.22656	9.73958
73	9.40364	11.6289	13.5527		8.8763	9.29492	-0.820969		8.47005	7.79492	12.4551		7.18359	7.77083	10.1419		5.55534	7.10156	9.72005
74	9.40364	11.5469	13.4043		8.79817	9.20508	-0.918625		8.4427	7.83008	12.4082		7.10547	7.82161	10.0716		5.54362	7.07031	9.67708
75	9.42317	11.4297	13.334		8.74739	9.06055	-1.02019		8.45833	7.81836	12.4355		6.98438	7.79036	10.0833		5.50456	7.00781	9.7513
76	9.41145	11.4297	13.2441		8.69661	9.0957	-1.05144		8.47786	7.89648	12.4355		6.96484	7.71223	10.0716		5.42644	6.91016	9.74739
77	9.3138	11.4492	13.166		8.74739	9.11523	-1.07097		8.5013	7.99805	12.3691		6.88281	7.6302	10.1107		5.39519	6.87109	9.68098
78	9.20442	11.4414	13.084		8.91927	9.20508	-1.12956		8.4388	8.01758	12.248		6.84375	7.68098	10.1029		5.39519	6.94141	9.64973
79	9.16145	11.3281	13.0957		8.97786	9.17383	-1.14128		8.43098	7.9668	12.1387		6.82422	7.68098	10.1732		5.48503	7.03125	9.59895
80	9.01302	11.2969	13.1855		8.92708	9.23633	-1.09831		8.33333	7.83789	12.0566		6.73438	7.51302	10.2201		5.53581	7.03906	9.57942
81	8.88411	11.25	13.1348		8.83723	9.27148	-0.930344		8.23958	7.7793	11.8887		6.72266	7.41145	10.2904		5.53581	7.0625	9.46223
82	8.8138	11.2383	13.084		8.77864	9.28711	-0.942062		8.23958	7.68945	11.6973		6.59375	7.36848	10.3216		5.60612	7.16016	9.38802
83	8.84505	11.1562	13.084		8.75911	9.25195	-0.942062		8.18098	7.54883	11.6191		6.49609	7.29036	10.2005		5.66472	7.25	9.3802
84	8.83333	11.1484	13.1582		8.61458	9.17383	-0.918625		8.1888	7.47852	11.584		6.40234	7.20052	10.1732		5.67644	7.21094	9.36848
85	8.91145	11.2383	13.0957		8.5677	9.04492	-0.981125		8.11067	7.42773	11.6191		6.38281	7.03255	10.1341		5.57487	7.19141	9.36848
86	8.96223	11.3281	13.0176		8.61848	8.97461	-1.01238		8.09114	7.43555	11.5762		6.44531	6.98177	10.0443		5.47331	7.03906	9.32942
87	9.09114	11.3398	12.9863		8.59895	8.94336	-0.988937		8.0013	7.44727	11.5371		6.43359	6.99348	9.96223		5.44597	6.94922	9.3802
88	9.16145	11.2969	12.9238		8.63802	8.8457	-1.18034		7.84895	7.45898	11.5566		6.45312	6.93098	9.93489		5.41472	6.80859	9.43098
89	9.11067	11.2188	12.8457		8.50911	8.81055	-1.26238		7.73958	7.45898	11.5566		6.5625	6.95052	9.93098		5.278	6.62891	9.36067
90	9.09114	11.1484	12.7129		8.49739	8.80273	-1.26238		7.72005	7.49805	11.5566		6.5625	6.82942	9.86067		5.19597	6.5	9.23958
91	8.99348	10.9883	12.6855		8.49739	8.9043	-1.30144		7.69661	7.5293	11.5059		6.52344	6.86458	9.78255		5.19597	6.39844	9.16927
92	8.88411	10.7695	12.666		8.44661	8.92383	-1.43816		7.75911	7.51758	11.4668		6.50391	6.95052	9.80208		5.16472	6.47266	9.11067
93	8.80208	10.6406	12.6855		8.49739	8.93555	-1.653		7.72786	7.43945	11.5566		6.49219	6.91145	9.73177		5.16472	6.46094	8.93098
94	8.68098	10.5	12.6621		8.52473	8.93164	-1.68816		7.76302	7.38867	11.5371		6.58594	6.99348	9.67317		5.11394	6.42188	8.84895
95	8.6927	10.3789	12.5957		8.54817	8.87305	-1.74284		7.77864	7.39648	11.4863		6.51562	6.95052	9.66145		5.09831	6.39062	8.82161
96	8.62239	10.3086	12.584		8.50911	8.92383	-1.8405		7.75911	7.2793	11.416		6.45312	6.90364	9.72395		5.03581	6.41016	8.77083
97	8.53255	10.2695	12.5645		8.40755	8.88477	-1.82097		7.73958	7.27539	11.3887		6.51172	6.90364	9.77473		4.9655	6.42188	8.73958
98	8.55989	10.2695	12.5059		8.27473	8.81055	-1.78972		7.59895	7.33789	11.3496		6.49219	6.86458	9.77473		5.00456	6.38281	8.77083
99	8.52473	10.3203	12.3652		8.16536	8.75195	-1.68034		7.54036	7.44727	11.2871		6.45312	6.76302	9.7513		4.90691	6.28906	8.84895
100	8.49348	10.3477	12.3066		8.04817	8.76367	-1.5905		7.50911	7.45898	11.209		6.33984	6.61067	9.66927		4.83269	6.26953	8.8802
101	8.36067	10.3984	12.3418		7.95833	8.77148	-1.59831		7.50911	7.39648	11.1855		6.27344	6.62239	9.61067		4.83659	6.23047	8.86067
102	8.30208	10.3867	12.248		7.89583	8.66602	-1.68034		7.45052	7.39648	11.1777		6.33203	6.68098	9.5013		4.86394	6.16797	8.89973
103	8.32552	10.457	12.1934		7.83723	8.58398	-1.78191		7.3802	7.29883	11.0879		6.3125	6.68098	9.3802		4.85612	6.14844	8.87239
104	8.36458	10.4297	12.2441		7.8802	8.5957	-1.78191		7.34114	7.19727	11.1152		6.3125	6.68098	9.28255		4.81316	6.1875	8.75911
105	8.33333	10.3672	12.2441		7.86458	8.69336	-1.78972		7.27864	7.10742	11.0879		6.38281	6.78255	9.23177		4.89519	6.33984	8.80208
106	8.3138	10.3086	12.2246		7.8763	8.71289	-1.8405		7.23958	6.99805	11.0879		6.40234	6.80208	9.25911		4.89519	6.41797	8.77864
107	8.35286	10.2891	12.1973		7.9388	8.64648	-1.8405		7.1927	6.9082	11.0371		6.47266	6.7513	9.18098		4.81706	6.41797	8.73958
108	8.42317	10.1719	12.2441		7.96614	8.60352	-1.80925		7.19661	6.88867	10.9902		6.52344	6.73177	9.12239		4.73894	6.42969	8.75911
109	8.43489	9.90625	12.2363		7.9388	8.58008	-1.74284		7.23958	6.91992	11.0059		6.43359	6.72005	9.14192		4.653	6.39062	8.77864
110	8.35286	9.89062	12.1465		7.99739	8.51367	-1.79753		7.32942	6.99805	10.9902		6.39453	6.68098	9.13411		4.57487	6.19922	8.78645
111	8.29427	9.91016	12.1543		7.99739	8.4043	-1.8405		7.41927	7.06836	10.9277		6.37109	6.67317	9.21223		4.50456	6.08203	8.79036
112	8.2552	9.83984	12.1934		7.99739	8.30664	-1.80925		7.4427	7.13477	10.9473		6.26172	6.60286	9.20052		4.54362	5.96875	8.73958
113	8.1927	9.9375	12.2363		7.9388	8.26367	-1.81316		7.57161	7.08789	10.9277		6.15234	6.59114	9.23177		4.66472	5.97266	8.75911
114	8.07552	10.1172	12.2637		7.8802	8.24414	-1.77019		7.54036	7.08008	10.8652		5.99219	6.63411	9.34114		4.67644	5.98828	8.66927
115	7.98177	10.2383	12.1855		7.84114	8.12305	-1.8405		7.45052	7.13867	10.8379		5.97266	6.61067	9.36458		4.60612	5.98047	8.66145
116	7.90364	10.0469	12.2168		7.70833	8.01367	-1.89128		7.39973	7.04883	10.6973		5.91406	6.57942	9.40364		4.60612	6.01172	8.6888
117	7.87239	9.89844	12.1621		7.65755	7.95508	-1.93816		7.34895	6.95508	10.6504		5.85547	6.50911	9.37239		4.60222	6	8.61067
118	7.77083	9.9375	12.084		7.63802	7.86523	-2.12175		7.34114	6.9082	10.5293		5.8125	6.59114	9.30208		4.51628	5.94922	8.6302
119	8.03645	9.77734	12.0645		7.61848	7.80664	-2.21941		7.18098	7.03711	10.5176		5.84375	6.64192	9.27473		4.36394	5.96094	8.68098
120	8.18098	9.69922	12.0762		7.55598	7.85352	-2.30925		7.09114	7.00586	10.5449		5.86328	6.73958	9.18098		4.27409	5.96094	8.73958
121	8.23177	9.71875	12.0957		7.54817	7.95508	-2.28972		7.11848	6.95898	10.5957		5.90234	6.77083	9.15364		4.36394	5.96875	8.69661
122	8.1927	9.73828	12.127		7.52864	7.99414	-2.20769		7.04036	6.97852	10.6582		5.92188	6.76302	9.03255		4.42644	5.96094	8.61848
123	8.15364	9.81641	12.1543		7.53645	7.98633	-2.24675		7.02083	6.95117	10.6777		5.85156	6.77083	8.82161		4.41472	5.96875	8.52864
124	8.11458	9.82812	12.1035		7.48567	8.01367	-2.16863		7.04036	6.99805	10.7168		5.79297	6.71223	8.78255		4.42253	6.04297	8.39973
125	7.95442	9.87891	12.0254		7.41536	8.12305	-2.18816		7.14973	6.95898	10.6973		5.68359	6.62239	8.77083		4.43425	6.01172	8.3802
126	7.92317	10	11.9746		7.41536	8.12695	-2.21941		7.14192	6.98633	10.666		5.57422	6.48177	8.80208		4.52409	5.92188	8.39973
127	7.90364	9.95703	11.9043		7.4388	8.10352	-2.27019		7.08333	6.93945	10.6191		5.49219	6.36067	8.73177		4.58659	5.88281	8.3177
128	7.91536	9.96875	11.8457		7.53645	8.14258	-2.36003		7.11848	6.9082	10.5996		5.35156	6.37239	8.70442		4.54753	5.92969	8.32942
129	7.89192	9.91016	11.8652		7.65755	8.21289	-2.39909		7.10677	6.99805	10.6582		5.41406	6.52473	8.74348		4.53581	5.95703	8.45833
130	7.87239	9.70703	11.8535		7.76692	8.2832	-2.41081		7.0677	7.05664	10.5957		5.42188	6.6927	8.76302		4.54362	5.89062	8.54036
131	7.88411	9.05859	11.8457		7.86848	8.23633	-2.43816		7.02083	7.06836	10.627		5.45312	6.76302	8.77864		4.51628	5.87109	8.58333
132	7.8802	8.28906	11.7559		7.92708	8.1543	-2.44988		6.98958	7.07617	10.6465		5.44141	6.7513	8.79427		4.44597	5.84766	8.64192
133	7.86458	8.05078	11.7168		7.96614	8.11523	-2.53972		7.07942	7.13867	10.6074		5.42578	6.6927	8.80208		4.35612	5.91016	8.77083
134	7.84505	7.94531	11.6777		7.85677	8.0332	-2.50066		7.04036	7.18945	10.5371		5.40234	6.70442	8.84114		4.28581	5.91016	8.72005
135	7.80208	7.86719	11.6348		7.71614	7.9668	-2.43034		6.97005	7.07617	10.5371		5.23438	6.62239	8.95052		4.18425	5.90234	8.6888
136	7.78255	7.79688	11.5957		7.65755	7.93555	-2.34831		6.95833	6.94727	10.7168		5.15234	6.53255	9.1302		4.16472	5.96094	8.70833
137	7.76302	7.80078	11.7246		7.61848	7.87305	-2.27019		6.95052	6.86914	10.6973		5.11328	6.55208	9.10286		4.12566	6.03125	8.66927
138	7.77473	7.81641	11.8848		7.64973	7.93164	-2.12175		7.02864	6.80664	10.7559		5.125	6.62239	9.16145		4.15691	6.12109	8.70833
139	7.79427	8.03906	12.2168		7.70833	8.13477	-1.93034		7.09114	6.79883	10.9668		5.25391	6.82552	9.21223		4.09441	6.23047	8.75911
140	7.8138	8.26953	12.3379		7.84895	8.26367	-1.80925		7.25911	6.7793	11.1895		5.35547	6.87239	9.15364		4.08659	6.26172	8.80989
141	7.89192	8.34766	12.2441		7.84895	8.29492	-1.77019		7.32161	6.82617	10.9668		5.38281	6.7513	9.12239		4.11394	6.23828	8.82161
142	7.99348	8.21875	12.1738		7.77864	8.22461	-1.96941		7.34114	6.77539	10.9082		5.45312	6.61067	9.09114		4.10612	5.94141	8.82942
143	8.04427	8.10547	12.2051		7.69661	8.16211	-2.14128		7.29036	6.73633	10.8066		5.47266	6.5013	9.05208		4.07487	5.96094	8.87239
144	8.03645	7.97656	12.0879		7.64583	8.02539	-2.39128		7.23958	6.62695	10.7676		5.42188	6.37239	8.99348		3.91472	5.91797	8.78255
145	7.97395	7.80859	11.9551		7.58723	7.82617	-2.43034		7.11848	6.54883	10.627		5.30078	6.26302	8.93098		3.86394	5.83984	8.61067
146	7.99348	7.60938	11.834		7.47786	7.72461	-2.47722		6.98177	6.43555	10.4473		5.18359	6.29036	8.83333		3.80534	5.76172	8.54817
147	7.8138	7.53906	11.7832		7.44661	7.63477	-2.43034		6.86067	6.4082	10.3965		5.03125	6.03255	8.7513		3.72722	5.67188	8.45052
148	7.7513	7.49609	11.623		7.33723	7.5332	-2.40691		6.70052	6.3457	10.248		4.88672	5.89192	8.64192		3.62566	5.42969	8.26302
149	7.67317	7.39844	11.3613		7.3177	7.38477	-2.3405		6.63802	6.33789	10.1777		4.75	5.68098	8.53255		3.57488	5.27734	8.07942
150	7.60286	7.32812	11.2246		7.22786	7.33398	-2.48894		6.55989	6.24023	10.0762		4.78125	5.6302	8.39192		3.55534	5.12891	8.0013
151	7.46223	7.1875	11.1621		7.01692	7.2832	-2.57878		6.53255	6.17773	10.1152		4.74219	5.57161	8.28255		3.47331	5.09766	7.90755
152	7.37239	7.09766	11.0957		6.89583	7.22461	-2.73113		6.48958	6.11523	10.1074		4.74219	5.37239	8.17317		3.32488	5	7.75911
153	7.28255	6.91797	11.0566		6.83723	7.12305	-3.03191		6.43098	6.0957	10.0566		4.73047	5.16145	8.09114		3.23503	4.91797	7.64973
154	7.12239	6.80078	10.9551		6.82942	7.0332	-3.21941		6.30989	6.10742	9.97461		4.67188	4.98958	7.98958		3.28581	4.92188	7.61848
155	7.05598	6.67969	10.9355		6.6302	6.98242	-3.37956		6.22005	5.98633	9.87695		4.69141	4.92317	7.84895		3.19597	4.89062	7.50911
156	6.97395	6.51953	10.7871		6.64973	6.93555	-3.43034		6.11848	5.9082	9.72852		4.60547	4.84895	7.74348		3.13347	4.78125	7.33723
157	6.88411	6.39062	10.6621		6.6888	6.86523	-3.44206		5.99739	5.82617	9.47852		4.63281	4.71223	7.6927		3.14519	4.71094	7.33333
158	6.83333	6.38672	10.5449		6.55598	6.85352	-3.43034		5.95833	5.75586	9.30664		4.53125	4.73177	7.64192		3.10613	4.58984	7.32942
159	6.76302	6.38672	10.4238		6.5052	6.77539	-3.36003		5.88802	5.74023	9.2168		4.46094	4.68098	7.58333		3.028	4.55078	7.34114
160	6.8138	6.33984	10.3848		6.51692	6.7832	-3.35222		5.82942	5.70508	9.17773		4.44141	4.73958	7.51302		2.89519	4.48828	7.30989
161	6.86067	6.29688	10.3965		6.61067	6.8418	-3.39909		5.70833	5.72852	9.23633		4.32031	4.73177	7.49348		2.80534	4.44922	7.36848
162	6.87239	6.30859	10.373		6.58723	6.81445	-3.44988		5.59114	5.74805	9.26758		4.28516	4.73177	7.51302		2.778	4.4375	7.5013
163	6.92317	6.35938	10.334		6.60677	6.85352	-3.56316		5.50911	5.74805	9.30664		4.13281	4.70442	7.47395		2.67644	4.42188	7.4388
164	6.92317	6.26953	10.3145		6.57942	6.77539	-3.66081		5.45833	5.67773	9.3457		4.0625	4.73177	7.4388		2.68425	4.4375	7.49348
165	6.89973	6.27734	10.2754		6.48958	6.75586	-3.66081		5.42708	5.51758	9.36914		4.05469	4.80208	7.39192		2.73503	4.42969	7.5013
166	6.77473	6.29688	10.1855		6.42708	6.68555	-3.61003		5.39192	5.37695	9.38477		3.99219	4.84114	7.39192		2.79363	4.44922	7.50911
167	6.58333	6.31641	10.1348		6.36848	6.71289	-3.50847		5.3802	5.22852	9.36914		4.0625	4.80208	7.45052		2.82488	4.48828	7.52864
168	6.5052	6.25	10.1348		6.39583	6.66211	-3.43034		5.48958	5.19727	9.4082		4.04688	4.77083	7.43098		2.90691	4.45703	7.34895
169	6.4427	6.14062	10.0137		6.29817	6.60352	-3.38347		5.47005	5.12695	9.4043		4.02344	4.83333	7.40364		2.95378	4.41016	7.25911
170	6.37239	6.08984	9.95508		6.23958	6.51367	-3.39128		5.46223	5.07617	9.38867		4.0625	4.86067	7.36458		3.01628	4.35156	7.09114
171	6.32161	6.07812	9.81445		6.22005	6.51367	-3.50847		5.47005	5.08008	9.32617		4.03516	4.80208	7.36067		3.08659	4.33984	6.89973
172	6.38411	6.00781	9.75586		6.08723	6.51367	-3.61003		5.47786	5.0957	9.2793		4.04297	4.68098	7.30208		3.06706	4.32031	6.72786
173	6.47395	6.00781	9.61523		6.04817	6.39648	-3.68816		5.52864	5.11914	9.18555		3.88281	4.58333	7.23177		3.03191	4.23828	6.54817
174	6.45442	5.95703	9.60742		5.92708	6.39258	-3.80144		5.36067	5.11133	8.99805		3.77344	4.55208	7.14192		2.97331	4.33984	6.52864
175	6.42317	5.9375	9.71289		5.8763	6.31055	-3.8405		5.3802	5.00586	8.92773		3.67188	4.5052	7.02083		2.94597	4.45312	6.5638
176	6.4427	5.96094	9.77539		5.95833	6.32227	-3.87175		5.39973	4.98633	8.81836		3.59375	4.39192	6.98958		2.89519	4.48828	6.53255
177	6.5052	5.92969	9.85352		5.94661	6.31445	-3.80925		5.38802	4.99414	8.82617		3.5625	4.35286	6.91927		2.89519	4.55859	6.50911
178	6.40364	5.88672	9.89258		5.95833	6.24414	-3.77019		5.39973	4.92773	8.78711		3.52344	4.37239	6.91145		2.903	4.57812	6.52864
179	6.38411	5.82812	9.91602		5.88802	6.19336	-3.81316		5.36848	4.9668	8.76758		3.53125	4.40364	6.91145		2.92253	4.60938	6.57161
180	6.46614	5.91016	9.95508		5.86848	6.11523	-3.82878		5.32942	4.92773	8.78711		3.51562	4.40364	6.90364		2.85613	4.50781	6.64192
181	6.45442	5.98828	9.89648		5.85677	6.06445	-3.82097		5.27864	4.89648	8.77539		3.51172	4.3802	6.89973		2.74675	4.38281	6.58723
182	6.37239	5.96875	9.8457		5.76692	5.98242	-3.88347		5.1888	4.8457	8.80664		3.46094	4.33333	6.90364		2.55534	4.35156	6.59895
183	6.20442	5.89844	9.82617		5.70833	5.93164	-3.94988		5.09114	4.76758	8.81836		3.38281	4.30208	6.92317		2.41472	4.29297	6.64973
184	6.20442	5.91016	9.7832		5.64583	5.89258	-4.04362		4.9388	4.7793	8.77539		3.33203	4.28255	6.88411		2.29363	4.19922	6.66927
185	6.16145	5.86719	9.77539		5.63802	5.87305	-4.05925		4.84895	4.7168	8.74805		3.37109	4.23958	6.80208		2.2155	4.1875	6.61848
186	6.08333	5.83594	9.76367		5.63802	5.89258	-4.07097		4.89973	4.79883	8.70508		3.32422	4.09114	6.80989		2.16472	4.19922	6.54817
187	6.0052	5.82031	9.74414		5.61848	5.98242	-4.05144		4.91927	4.95508	8.74805		3.34375	4.12239	6.84114		2.22331	4.17969	6.57942
188	6.02473	5.75781	9.76758		5.52864	6.05273	-3.96941		4.9388	4.92773	8.74805		3.38281	4.14192	6.8138		2.30534	4.14844	6.60286
189	6.07161	5.80859	9.82617		5.53645	6.0957	-3.94206		4.95052	4.99023	8.7168		3.44141	4.09895	6.8138		2.42253	4.12109	6.5013
190	6.18489	5.83984	9.91602		5.58723	6.19336	-3.89909		4.98958	5.0293	8.74805		3.46094	4.10286	6.83333		2.44597	4.19141	6.51692
191	6.26302	5.875	9.94727		5.57552	6.35352	-3.86003		5.07942	5.07617	8.77539		3.45312	4.11067	6.83333		2.50847	4.19922	6.55989
192	6.34505	5.82812	9.94336		5.58723	6.38477	-3.84831		5.1302	5.00977	8.80664		3.55078	4.27083	6.83333		2.41472	4.19922	6.59114
193	6.38411	5.83594	9.95508		5.6888	6.35352	-3.89909		5.14973	4.93555	8.80664		3.59375	4.34505	6.89973		2.24675	4.19922	6.62239
194	6.46614	5.96875	9.93555		5.64973	6.31445	-3.86003		5.14973	5.04883	8.73633		3.63281	4.40364	6.89973		2.22331	4.17969	6.64192
195	6.52473	6	9.94336		5.57552	6.33398	-3.80144		5.18098	5.01758	8.74414		3.69141	4.46223	6.82161		2.38347	4.19922	6.79036
196	6.5638	5.94141	9.89258		5.53645	6.26758	-3.74284		5.20052	4.98633	8.80664		3.74219	4.5013	6.82161		2.58659	4.24219	6.88802
197	6.55208	5.91797	9.92383		5.51692	6.23633	-3.69988		5.20052	5.01758	8.8457		3.79297	4.57942	6.92317		2.7155	4.23828	6.89973
198	6.57161	5.87891	9.93555		5.55598	6.31445	-3.66081		5.23177	5.10742	8.85742		3.79297	4.62239	6.96223		2.87566	4.25	6.89192
199	6.64192	5.80859	9.89648		5.5677	6.4043	-3.67253		5.30989	5.16992	8.9082		3.85938	4.65364	6.95052		2.93425	4.4375	6.91145
200	6.68489	5.73828	9.99414		5.58723	6.49414	-3.68034		5.39973	5.1582	9.01758		3.88281	4.66145	7.12239		2.95378	4.60938	6.91145
201	6.67317	5.72656	10.0527		5.66927	6.45508	-3.62956		5.3802	5.22852	9.06445		3.98438	4.65364	7.28255		2.93425	4.67969	6.93098
202	6.67317	5.80859	10.1543		5.63802	6.49414	-3.62956		5.5013	5.2793	9.02539		4.01172	4.66145	7.33333		2.903	4.71094	6.89192
203	6.64973	5.86719	10.2324		5.63802	6.56445	-3.66863		5.6302	5.31836	9.01367		3.98438	4.67317	7.3138		2.86394	4.75781	6.95833
204	6.59114	6.00781	10.3027		5.64973	6.56445	-3.64909		5.61848	5.2793	9.10742		4.02344	4.55208	7.34114		2.83659	4.78906	7.05989
205	6.52083	6.19141	10.3848		5.60677	6.54102	-3.57878		5.55989	5.27539	9.07617		3.95312	4.53255	7.43489		2.81706	4.69141	7.09895
206	6.49348	6.26953	10.416		5.67708	6.67383	-3.48113		5.48958	5.36914	9.08789		3.89453	4.50911	7.37239		2.81316	4.58984	7.13802
Association SOCS2+F3
	4 μM				2 μM				1 μM				0.5 μM				0.25 μM				0.125 μM				0.0625 μM				0.03125 μM
1	32.4368	-105.891	-111.197		8.78906	-10.1882	-8.40495		-22.1139	-22.7617	-26.541		-11.3568	-13.2643	-14.3483		-6.42448	-7.19987	-7.04037		-4.53581	-2.6237	-5.04427		-1.5599	-1.17904	-2.24219		-1.19271	-0.714191	-1.0638
2	61.2064	29.4095	8.7526		41.1758	34.5736	41.1966		19.9837	12.4219	11.498		16.5768	9.08724	15.9329		8.50521	7.42903	8.2487		5.0931	7.50911	6.77604		3.51823	4.12175	7.79688		1.51823	1.0319	3.40495
3	73.4525	59.4876	54.4128		56.6289	50.554	60.9583		38.8783	33.5	40.9395		32.0065	26.4466	36.2533		20.9935	19.9408	25.2917		13.9017	14.7904	17.9167		9.02604	8.86003	13.2969		4.10026	3.45378	6.55339
4	82.7689	71.8509	71.9245		66.8594	61.2728	74.3177		50.765	46.7422	57.6777		43.3346	38.013	50.2454		30.4349	29.3275	37.9831		20.765	21.7396	26.5964		13.1393	12.5397	18.7891		6.32682	5.72331	9.7526
5	88.9407	80.4876	83.5729		73.7148	69.2415	83.7201		59.9564	55.5391	69.459		51.5573	47.056	61.5618		38.2279	37.6204	47.9909		26.4447	27.4388	34.5143		16.6901	16.4108	23.4648		8.3112	7.55143	12.3542
6	93.1673	86.4368	92.0026		79.3867	74.5618	90.7786		66.9447	63.1094	78.5801		58.1745	54.349	70.6947		44.9544	43.64	56.2995		32.015	32.1615	41.237		20.4674	19.6686	28.0586		10.0104	9.86393	14.7409
7	96.64	90.5267	97.8932		83.1758	79.4017	96.3255		72.1439	67.9375	85.8262		63.6549	59.7982	77.6869		51.0443	48.7103	63.319		36.8548	36.6185	46.987		23.5807	22.8913	31.9883		12.737	11.6843	17.6354
8	98.9486	93.7064	102.893		86.2148	82.6126	100.427		76.4642	72.3711	91.1465		68.0456	64.2669	83.2728		55.556	53.3275	69.3307		40.8431	40.5286	52.0964		26.5104	26.028	35.4258		14.4792	13.7428	19.7409
9	100.968	96.1595	106.053		88.8867	84.972	103.247		79.1947	75.7695	95.2363		71.6432	67.8958	87.6361		59.4036	57.4681	74.4831		44.8236	43.9779	56.7253		29.2018	28.571	38.8789		15.9167	15.1647	22.1432
10	102.64	98.179	108.432		91.168	86.7025	105.79		82.0072	78.1484	98.8809		74.3737	71.0247	91.7962		62.6536	60.4017	78.4206		48.2142	46.9779	60.9362		31.7565	30.6999	42.1992		17.4479	16.6335	24.112
11	104.058	99.7689	110.835		92.7695	88.5736	107.677		84.1673	80.5391	101.67		76.6432	73.5951	94.8236		65.3451	63.39	82.0612		50.9212	49.6263	64.8034		34.0768	32.9733	45.3281		18.8073	18.1022	26.0534
12	105.199	100.667	112.694		94.0156	89.7728	109.537		85.6868	82.3086	104.029		78.4557	75.6458	97.222		68.056	65.6517	85.4089		53.3236	52.0872	68.2448		36.4596	35.2389	47.3984		20.0651	19.4147	27.8854
13	106.62	101.32	114.073		95.1367	90.8939	111.197		87.0931	83.6289	106.15		80.5846	77.224	99.6126		70.0443	67.8509	88.2096		55.4954	54.1888	71.2331		38.1706	37.0397	49.8984		21.8893	20.9147	29.7917
14	106.98	102.167	116.092		96.0859	91.8626	112.267		88.2337	84.7578	107.889		81.9245	78.8958	101.363		71.5247	69.472	90.2214		57.7337	55.9466	73.5964		40.0182	38.7507	52.2891		23.1667	22.1608	31.2604
15	107.55	102.898	116.944		96.7852	92.3118	113.216		89.2454	85.6094	109.088		83.0729	80.1654	102.906		73.2943	70.9407	92.2096		59.8626	57.5091	75.5964		41.4987	39.9421	54.3203		24.2682	23.0124	32.5026
16	108.409	103.578	117.382		97.3086	93.0228	114.025		90.1868	86.6602	110.189		84.2331	81.0677	104.562		74.806	72.3118	94.0026		61.0462	58.8568	77.5729		43.0182	41.8132	56.3164		25.3464	23.7819	34.1823
17	109.12	104.148	118.182		97.9141	93.9525	115.009		91.0462	87.4375	111.51		85.4674	81.8255	105.773		75.8763	73.6517	95.5495		62.1751	60.2005	79.1862		44.7917	43.5514	57.8203		26.2096	24.7038	35.5143
18	109.718	104.886	119.053		98.7461	94.5618	115.966		91.8353	88.1914	112.397		86.3971	82.6263	106.632		76.806	74.3587	96.8112		63.4251	61.7474	80.987		46.0964	44.6608	59.4883		27.1979	25.7741	36.7057
19	110.21	105.48	119.624		99.3359	95.0853	116.65		92.6361	88.9492	113.049		86.9635	83.4466	107.515		77.7161	75.1478	97.8229		64.6439	62.9193	82.3034		47.1081	45.61	61.0078		28.1589	26.8757	37.944
20	110.601	105.995	120.206		99.8945	95.5228	117.048		93.3548	89.5312	113.658		87.4323	84.0872	108.265		78.5052	75.9681	98.9714		65.8431	63.6888	83.3346		48.3776	46.6842	62.3789		29.0417	27.8639	39.1628
21	110.859	106.359	120.585		100.246	95.9642	117.537		93.8626	89.8906	114.197		88.0143	84.4466	108.855		79.2357	76.6907	100.01		66.7923	64.5599	84.5573		49.3464	47.7233	63.75		29.6589	28.735	40.0846
22	111.159	106.738	120.995		100.516	96.3118	118.029		94.3665	90.2422	114.748		88.4753	84.9544	109.394		79.8841	77.3509	100.85		67.7025	65.3685	85.8659		50.1159	48.7741	64.8398		30.487	29.4225	40.8229
23	111.281	107.031	121.475		100.738	96.6751	118.509		94.7572	90.6289	115.228		89.0143	85.349	109.964		80.3646	78.0189	101.581		68.5228	66.0599	86.7956		51.0299	49.6608	65.918		31.4792	30.7155	41.6237
24	111.519	107.288	121.866		100.945	97.0892	119.056		95.1165	91.0625	115.74		89.5026	85.8177	110.484		80.8919	78.5384	102.194		69.1439	66.5872	87.5768		51.9401	50.2819	67.0391		32.3581	32.235	42.5729
25	111.812	107.476	122.378		101.176	97.4329	119.568		95.3939	91.5195	116.197		90.0651	86.3333	111.034		81.4349	79.1087	102.702		69.5931	67.2083	88.487		52.5885	50.9811	67.9375		33.1081	32.8952	43.3542
26	111.96	107.8	122.632		101.586	97.6829	120.076		95.6751	91.9375	116.67		90.4948	86.6966	111.542		81.974	79.4876	103.221		70.0423	67.8255	89.3737		53.0104	51.6217	68.7383		33.7799	33.7936	44.0417
27	112.269	108.058	123.022		101.918	97.89	120.525		96.0267	92.3984	117.068		90.776	87.138	112.031		82.2865	79.8509	103.78		70.515	68.3958	90.0729		53.6003	52.028	69.6289		34.4089	35.5866	44.7135
28	112.538	108.359	123.342		102.188	98.2415	120.806		96.3782	92.6875	117.318		91.0143	87.5169	112.476		82.6185	80.2025	104.331		71.1243	68.8451	90.6549		54.0299	54.3483	70.3789		35.5964	35.8444	45.9245
29	112.851	108.628	123.643		102.465	98.6322	121.048		96.5736	92.9297	117.779		91.2917	87.8255	112.886		82.8958	80.472	104.854		71.6829	69.9779	91.2057		54.6081	55.1803	71.0977		37.0104	36.2428	47.112
30	113.097	108.949	123.936		102.727	98.9095	121.329		96.8548	93.2109	117.998		91.4948	88.1849	113.316		83.1732	80.722	105.342		72.2532	71.4271	91.6862		55.1823	55.9811	71.7891		37.3073	36.9147	47.8151
31	113.152	109.156	124.206		102.977	99.2103	121.556		97.054	93.4219	118.209		91.7487	88.3646	113.663		83.4349	82.3704	105.85		72.6517	71.8568	92.1667		55.6315	56.5827	72.5		37.6393	37.4616	48.2448
32	113.159	109.456	124.401		103.125	99.472	121.724		97.2884	93.6602	118.518		92.0964	88.556	114.023		83.6458	82.8782	106.241		72.9837	71.4505	92.5885		56.0495	57.0202	73.0391		37.9792	37.9538	48.7839
33	113.331	109.73	124.745		103.305	99.5423	121.888		97.515	93.8398	118.728		92.3932	88.7669	114.316		83.9857	83.3001	106.702		73.3743	73.8372	92.9557		56.4596	57.6725	73.6211		38.5182	38.4421	49.1628
34	113.48	109.878	125.003		103.496	99.5618	122.138		97.7572	94.0312	119.018		92.6276	89.0247	114.534		84.2435	84.4134	107.01		73.7532	73.7669	93.5065		57.3698	58.1335	74		38.9167	38.8014	49.6042
35	113.609	110.038	125.335		103.586	99.6322	122.474		97.9759	94.1406	119.279		92.8073	89.7161	114.847		84.556	84.8079	107.303		74.5345	73.8958	94.2018		58.4596	58.4811	74.8203		39.2682	39.0241	50.0143
36	113.738	110.21	125.585		103.836	99.6947	122.708		98.1947	94.2891	119.518		92.9635	90.7161	115.163		84.7747	84.8587	107.694		75.5306	74.2396	94.7057		58.9792	58.8014	75.4375		39.6784	39.4342	50.4714
37	113.96	110.308	125.854		104.176	99.7728	122.935		98.3665	94.3477	119.857		93.1745	90.7865	115.437		85.0247	85.0814	108.042		75.6517	74.5169	95.1745		59.3268	59.071	75.9492		40.1589	39.8249	50.9635
38	114.05	110.417	126.085		104.336	99.8314	123.228		98.5267	94.3711	120.08		93.2526	92.056	115.742		85.1458	85.3079	108.382		75.8626	74.806	95.5143		59.5378	59.4303	76.4375		41.487	40.1335	50.9518
39	114.183	110.468	126.362		104.535	99.9525	123.4		98.6556	94.582	120.299		93.4635	92.2044	116.163		85.1771	85.4993	108.713		76.0814	75.1068	95.8464		59.776	59.8014	76.9766		41.9792	40.5553	51.3346
40	114.3	110.519	126.573		104.578	100.695	123.529		98.804	95.3125	120.561		93.9362	92.2747	116.464		85.6146	85.6986	109.132		76.3822	75.3997	96.2448		59.9596	60.1725	77.3398		42.1276	40.8366	51.8542
41	114.523	110.57	126.745		104.688	101.581	123.689		98.9056	95.4805	120.76		94.4362	92.5365	116.687		86.474	85.89	109.803		76.5618	75.638	96.5846		60.8385	60.5007	76.8906		42.401	41.2116	52.4635
42	114.609	110.687	126.854		104.754	101.351	123.9		99.0228	97.2578	120.971		94.5339	92.7669	116.945		86.6654	86.14	109.952		76.7845	75.8099	96.8776		61.4284	60.9108	77.0664		42.7487	41.6257	52.8151
43	114.722	110.828	126.944		104.836	101.21	124.083		99.1478	97.9492	121.279		94.7135	92.9036	117.234		86.6536	86.3118	110.088		77.1126	76.0677	97.1354		61.4596	61.153	77.418		42.9284	41.903	53.3659
44	114.878	110.988	127.124		104.938	101.683	124.376		99.3548	97.8086	121.51		95.3464	93.0052	117.593		86.7747	86.4603	110.362		77.4642	76.2786	96.5339		61.8698	61.3327	77.5586		43.0612	42.1842	53.7448
45	114.988	111.179	127.202		105.086	101.753	124.626		99.4759	97.8828	121.697		95.4245	93.0755	118.023		87.0833	86.679	110.811		78.1634	76.388	96.0573		62.069	61.5905	77.7266		43.3307	42.5046	54.0534
46	114.96	111.277	127.444		105.238	102.163	125.037		99.5775	97.9375	121.947		95.4167	93.2357	118.245		87.3841	86.9681	111.159		78.4525	76.4388	96.1471		62.3268	61.7311	77.9375		43.4284	42.7741	54.2917
47	114.999	111.367	127.655		105.438	103.972	125.236		99.7259	98.0391	122.139		95.444	93.5052	118.433		87.6263	87.1517	111.471		78.7532	76.5482	96.4557		62.4596	61.9303	78.207		43.5885	42.9577	54.6042
48	115.128	111.437	127.854		105.516	103.593	125.306		100.066	98.2617	122.408		95.5651	93.6888	118.503		88.1341	87.2103	111.592		78.8431	76.6576	96.7253		62.487	62.071	78.457		43.8464	43.1139	55.0026
49	115.159	111.46	128.104		105.344	103.566	125.154		100.355	98.3398	122.6		95.9557	93.6966	118.605		88.2669	87.4017	111.233		78.9251	76.7904	96.987		62.4596	62.2428	78.7266		44.2174	43.3014	55.276
50	115.159	111.788	128.335		105.176	103.605	124.966		100.433	98.3711	122.818		96.2565	93.8138	117.656		88.3841	87.4486	110.081		79.0228	76.8294	97.276		62.6393	62.3522	78.9766		44.5182	43.4147	55.5026
51	115.199	112.597	128.612		105.426	103.703	126.076		100.523	98.4414	123.01		96.4948	93.8646	117.703		88.8451	87.5189	110.268		79.0657	76.9076	97.5573		62.7292	62.5007	79.2383		44.8893	43.6452	55.7135
52	115.39	113.007	128.815		105.914	103.784	126.607		100.753	98.5195	123.115		96.4635	93.8568	117.691		88.9935	87.5423	110.382		79.0814	77.1771	97.7565		62.819	62.6491	79.4414		45.0104	43.7233	55.9362
53	115.519	113.078	128.983		106.195	103.906	126.806		100.917	98.668	123.33		96.4049	93.9388	117.816		88.9857	87.6986	110.632		79.2337	77.2591	97.9635		63.0495	62.7428	79.5195		45.1901	43.8639	56.0729
54	115.64	113.117	129.194		106.207	103.992	126.958		100.917	98.75	123.236		96.3737	93.9974	117.995		89.0247	87.7181	110.862		79.3157	77.3763	98.1862		63.2292	62.8717	79.6992		45.3503	43.9928	56.2331
55	115.706	113.238	129.335		106.285	104.156	127.197		101.328	98.8711	122.1		96.3854	94.0872	118.132		89.0521	87.7689	111.092		79.472	77.5365	98.3151		63.3815	62.9538	79.8867		45.4479	44.0319	56.5026
56	115.781	113.378	129.424		106.406	104.234	127.4		101.894	99.0078	122.377		96.4557	94.1146	118.245		89.099	87.8978	111.26		79.6634	77.7786	98.4479		63.4596	63.1413	80.0664		45.5573	44.0827	56.8346
57	115.878	113.39	129.487		106.398	104.312	127.615		101.816	99.1211	122.459		96.5143	94.2435	118.374		89.1771	87.929	111.432		79.7845	77.888	98.6042		63.6198	63.2546	80.2188		45.6979	44.2038	57.0846
58	116.062	113.488	129.663		106.527	104.453	127.818		101.777	99.2305	122.779		96.6276	94.306	118.503		89.2747	87.9915	111.553		79.9017	77.9466	98.8346		63.7799	63.2819	80.4375		45.9284	44.3053	57.3737
59	116.199	113.507	129.503		106.828	104.402	127.806		101.804	99.2188	122.928		96.7135	94.3177	118.624		89.3568	88.0032	111.581		80.054	77.9583	98.9635		63.8893	63.3444	80.7148		46.0768	44.4147	57.6042
60	116.222	113.566	129.522		107.176	104.531	126.076		101.906	99.2695	123.119		96.7917	94.4232	118.734		89.5169	88.0306	111.569		80.1829	78.1107	99.1042		64.0182	63.4811	80.9766		46.2995	44.5436	57.7135
61	116.292	113.578	129.682		106.926	104.574	126.107		101.995	99.3398	123.307		96.9557	94.4271	118.804		89.6536	88.0501	111.585		80.2415	78.2005	99.2057		64.1198	63.4889	81.1289		46.4479	44.6335	57.8854
62	116.288	113.609	129.792		107.188	104.742	126.185		101.956	99.4375	123.299		96.9479	94.4857	118.995		89.6849	88.0775	111.702		80.3353	78.2591	99.3268		64.1862	63.5514	81.3008		46.6081	44.8132	58.0143
63	116.402	113.507	130.225		107.277	104.863	126.146		102.015	99.5078	123.35		96.944	94.5833	119.203		89.7435	88.1478	111.741		80.4447	78.3568	99.4049		64.1706	63.61	81.4883		46.6862	44.9147	58.1432
64	116.691	113.859	130.522		107.305	104.953	126.177		102.058	99.5703	123.478		97.0651	94.6966	119.335		89.7826	88.2493	111.772		80.554	78.3997	99.4635		64.2214	63.7038	81.6172		46.6979	45.0827	58.2214
65	116.781	114.628	130.706		107.406	105.054	126.247		102.117	99.7305	123.588		97.1354	94.7747	119.445		89.9271	88.3197	111.913		80.5657	78.5482	99.526		64.319	63.8522	81.6172		46.7682	45.1842	58.3737
66	116.788	114.718	130.651		107.469	104.992	126.279		102.175	99.8594	123.639		97.2174	94.7943	119.534		89.9349	88.4407	112.092		80.6439	78.5872	99.6862		64.401	64.0046	81.7188		46.7878	45.3327	58.4948
67	116.788	114.867	130.655		107.434	104.906	126.349		102.316	99.9492	123.709		97.2057	94.8451	119.585		89.9661	88.5501	112.221		80.7337	78.6185	99.8346		64.6198	64.1491	81.8086		46.8503	45.5632	58.6237
68	116.828	114.921	130.194		107.445	104.824	126.427		102.406	100.109	123.799		97.2839	94.806	119.581		90.0365	88.6009	112.331		80.6439	78.6693	100.007		64.8112	64.2428	81.9375		46.9479	45.6452	58.7409
69	117.718	114.898	129.604		107.438	104.812	126.486		102.437	100.188	123.85		97.2839	94.8177	119.515		90.1849	88.6907	112.46		80.6751	78.7083	100.155		65.0495	64.321	82.0078		46.9987	45.8132	58.8737
70	117.659	114.929	129.464		107.477	104.824	126.599		102.566	100.242	123.959		97.2448	94.8568	119.515		90.2552	88.8118	112.612		80.6829	78.7591	100.327		65.1003	64.4303	82.1094		47.0456	45.9264	59.0026
71	117.64	114.867	129.565		107.496	104.882	126.611		102.636	100.18	124.037		97.2565	95.0443	119.566		90.2357	88.9017	112.682		80.8157	78.7279	100.424		65.1198	64.5241	82.207		47.0885	46.0749	59.151
72	117.769	114.925	129.733		107.406	105.003	126.677		102.765	100.129	124.158		97.2565	95.1732	119.632		90.3255	88.9525	112.753		80.8626	78.7083	100.483		65.151	64.5944	82.3477		47.2292	46.2546	59.2721
73	117.921	114.886	129.823		107.477	105.05	126.704		102.874	100.102	124.248		97.2956	95.2435	119.742		90.4232	88.9603	112.78		80.9134	78.7669	100.655		65.151	64.6218	82.4961		47.2956	46.3639	59.4128
74	118.019	115.007	129.905		107.555	105.081	126.818		103.007	100.039	124.357		97.3464	95.2865	119.824		90.5052	89.1282	112.85		80.9954	78.7982	100.776		65.1471	64.7507	82.6484		47.3971	46.4538	59.4948
75	118.199	115.117	129.913		107.617	105.132	126.908		103.117	100	124.478		97.4714	95.2357	119.933		90.4974	89.2103	112.811		81.0618	78.8099	100.897		65.1198	64.903	82.8672		47.5573	46.4928	59.6042
76	118.281	115.238	129.956		107.715	105.203	126.997		103.097	100.098	124.498		97.5924	95.224	120.003		90.4857	89.2884	112.792		81.1907	78.8568	100.995		65.1979	65.0202	83.0469		47.7604	46.5944	59.694
77	118.421	115.328	129.968		107.789	105.203	127.146		103.128	100.109	124.549		97.6159	95.1458	120.113		90.5482	89.3197	112.842		81.2532	78.9779	101.186		65.2682	65.0827	83.207		47.9792	46.6061	59.8424
78	118.429	115.351	130.026		107.887	105.144	127.259		103.066	100.188	124.58		97.7565	95.1341	120.163		90.6341	89.4798	112.921		81.3236	79.0794	101.237		65.319	65.1608	83.2891		48.1315	46.5514	59.9245
79	118.367	115.39	130.014		107.816	105.113	127.337		102.968	100.242	124.647		97.8659	95.2552	120.206		90.7357	89.5697	113.003		81.4134	79.1771	101.276		65.319	65.1999	83.3867		48.3073	46.5749	59.9831
80	118.429	115.386	130.093		107.863	105.113	127.38		102.863	100.269	124.689		97.9362	95.4544	120.331		90.8333	89.5892	112.983		81.4759	79.2279	101.385		65.319	65.1999	83.457		48.4284	46.6139	60.1354
81	118.429	115.378	130.155		107.949	105.152	127.415		102.894	100.289	124.787		97.9245	95.556	120.445		90.9036	89.5189	113.202		81.554	79.3099	101.448		65.3698	65.2428	83.4805		48.4792	46.7428	60.2409
82	118.429	115.39	130.194		107.977	105.144	127.427		102.976	100.32	124.9		97.9049	95.6576	120.542		91.0443	89.5775	113.342		81.554	79.349	101.596		65.4284	65.3093	83.5586		48.4792	46.8757	60.4245
83	118.421	115.437	130.245		108.027	105.113	127.427		103.066	100.519	124.889		97.9557	95.7357	120.663		91.1146	89.6478	113.46		81.5501	79.3646	101.725		65.4479	65.3093	83.6289		48.4089	47.0553	60.5417
84	118.453	115.48	130.296		108.117	105.183	127.376		103.117	100.602	124.916		97.8854	95.7435	120.734		91.0443	89.6986	113.499		81.5345	79.4661	101.878		65.4596	65.3444	83.7461		48.3698	47.1921	60.6901
85	118.531	115.57	130.393		108.176	105.284	127.447		103.144	100.731	124.947		97.8542	95.7279	120.816		91.0365	89.7181	113.639		81.5814	79.6107	102.046		65.4987	65.3522	83.8203		48.3151	47.2741	60.7956
86	118.57	115.648	130.436		108.168	105.312	127.497		103.124	100.711	125.018		97.8659	95.7161	120.894		91.0443	89.8001	113.792		81.6243	79.6966	102.065		65.6081	65.3678	83.9258		48.2799	47.3249	60.8346
87	118.632	115.659	130.526		108.195	105.312	127.568		103.124	100.719	125.037		97.9167	95.7357	120.976		91.0443	89.8704	113.882		81.6634	79.7786	102.104		65.7096	65.321	83.9883		48.3776	47.3561	60.8932
88	118.769	115.659	130.764		108.277	105.265	127.716		103.066	100.68	125.049		97.9128	95.806	120.995		91.013	89.8782	114.022		81.7923	79.849	102.053		65.6979	65.2702	84.0078		48.487	47.3522	60.8737
89	118.839	115.718	130.924		108.285	105.292	127.818		103.003	100.582	125.178		97.944	95.806	120.953		91.056	89.8822	114.171		81.8509	79.9154	102.096		65.6862	65.3093	84.0664		48.6198	47.3639	60.8737
90	118.8	115.718	131.034		108.356	105.292	127.876		103.007	100.449	125.307		97.9948	95.8646	121.054		91.1536	89.9095	114.311		81.9134	79.8997	102.085		65.7604	65.321	84.125		48.7214	47.3913	60.9831
91	118.788	115.828	131.093		108.434	105.284	127.997		103.003	100.371	125.42		98.1042	95.9466	121.144		91.2044	89.929	114.413		81.9329	79.8685	102.026		65.8307	65.3913	84.2188		48.7565	47.4538	61.1354
92	118.8	115.902	131.206		108.418	105.312	128.165		102.995	100.359	125.439		98.1471	95.9193	121.226		91.2161	89.847	114.471		81.9837	79.8568	102.014		65.8307	65.4616	84.2383		48.8581	47.5319	61.2956
93	118.769	115.949	131.272		108.426	105.324	128.247		102.956	100.371	125.49		98.1471	95.8958	121.304		91.2044	89.9173	114.499		81.9525	79.8177	102.034		65.8659	65.6022	84.3281		48.9284	47.5436	61.3542
94	118.699	115.917	131.182		108.477	105.445	128.228		103.054	100.457	125.607		98.2057	95.888	121.413		91.2669	89.9993	114.452		81.8743	79.7279	102.124		66.0065	65.6921	84.3477		48.9792	47.5944	61.4948
95	118.769	115.878	131.135		108.477	105.511	128.185		103.117	100.461	125.607		98.2253	95.888	121.484		91.2943	89.9681	114.483		81.9134	79.7201	102.206		66.0807	65.7311	84.3867		49.0299	47.6022	61.6237
96	118.878	115.906	131.093		108.406	105.523	128.267		103.187	100.512	125.576		98.3073	95.9154	121.574		91.306	89.9407	114.542		81.9329	79.6888	102.315		66.0885	65.7819	84.4688		49.1198	47.653	61.6042
97	118.992	115.847	131.214		108.445	105.601	128.286		103.304	100.602	125.576		98.2448	95.9349	121.706		91.2669	89.8822	114.452		81.9447	79.6771	102.385		66.1276	65.7702	84.5078		49.2682	47.696	61.612
98	119.101	115.859	131.272		108.574	105.632	128.15		103.468	100.691	125.6		98.2057	96.0443	121.796		91.224	89.8509	114.53		82.0306	79.7005	102.507		66.1471	65.821	84.5156		49.2292	47.696	61.6667
99	119.191	115.878	131.335		108.586	105.695	128.107		103.503	100.75	125.639		98.3151	96.1263	121.863		91.2357	89.8079	114.632		82.1126	79.7982	102.643		66.1784	65.8327	84.5195		49.1706	47.7546	61.7331
100	119.312	115.82	131.432		108.566	105.663	128.157		103.495	100.809	125.627		98.4557	96.2161	121.953		91.2044	89.8079	114.682		82.1126	79.8958	102.647		66.1198	65.821	84.5703		49.1589	47.8132	61.7721
101	119.281	115.835	131.471		108.566	105.742	128.216		103.406	100.93	125.67		98.5768	96.2669	122.023		91.1536	89.8704	114.62		82.0853	79.9583	102.678		66.1393	65.7819	84.6602		49.2292	47.8639	61.7721
102	119.3	115.777	131.604		108.637	105.831	128.208		103.355	101.031	125.799		98.5924	96.2982	122.054		91.0755	89.9407	114.448		82.0618	80.0716	102.674		66.1198	65.7897	84.7266		49.2799	47.8522	61.9049
103	119.382	115.8	131.585		108.676	105.8	128.165		103.335	100.992	125.85		98.7448	96.3255	122.054		90.9857	90.0579	114.292		82.1243	80.0404	102.764		66.0807	65.8718	84.8516		49.3073	47.9421	61.9948
104	119.421	115.859	131.573		108.676	105.812	128.247		103.284	100.957	125.889		98.8464	96.306	121.984		91.0052	90.1517	114.233		82.0618	79.9896	102.796		66.1393	65.8327	84.9062		49.4167	47.9928	61.9948
105	119.359	115.878	131.651		108.777	105.882	128.369		103.374	100.949	125.889		98.8151	96.3568	122.003		91.0169	90.2376	114.28		82.0501	79.9661	102.796		66.1784	65.8639	84.8984		49.487	48.0241	61.9518
106	119.281	115.839	131.674		108.836	105.941	128.486		103.445	100.949	125.92		98.7448	96.2357	122.023		91.056	90.2181	114.331		82.0228	79.9661	102.885		66.1667	65.8913	84.9375		49.5417	48.1022	62.0339
107	119.3	115.929	131.764		108.926	105.972	128.568		103.503	100.828	125.936		98.7331	96.263	122.062		91.0755	90.2493	114.432		81.9642	79.8568	102.924		66.1979	66.0319	85.0078		49.5495	48.153	62.1042
108	119.308	115.976	131.733		108.918	105.984	128.708		103.495	100.84	125.818		98.7956	96.2982	122.093		91.1732	90.2298	114.522		81.9759	79.7786	102.995		66.3268	66.1022	85.0664		49.5378	48.2741	62.0339
109	119.21	115.995	131.854		108.938	106.093	128.935		103.445	100.898	125.736		98.7057	96.3255	122.175		91.1654	90.1986	114.6		81.8743	79.8372	102.975		66.4518	66.1647	85.0781		49.4674	48.235	62.0339
110	119.109	116.019	132.006		108.914	106.132	129.115		103.456	100.938	125.74		98.737	96.3646	122.312		91.1263	90.2415	114.581		81.7767	80.0169	102.948		66.4284	66.2624	85.2461		49.4674	48.2936	62.1667
111	119.167	116.038	132.003		108.906	106.019	129.119		103.476	100.941	125.818		98.7721	96.3333	122.284		91.0326	90.2103	114.491		81.7845	80.0091	102.995		66.4284	66.2624	85.3555		49.5495	48.3639	62.2331
112	119.21	115.999	132.006		108.805	105.992	129.107		103.433	100.91	125.838		98.7839	96.4076	122.382		90.9857	90.1986	114.503		81.804	79.9896	103.065		66.5612	66.3132	85.4805		49.6471	48.3639	62.2643
113	119.226	115.98	131.983		108.789	105.902	129.13		103.468	100.91	125.838		98.7956	96.388	122.453		90.9544	90.222	114.499		81.9017	80.0677	103.167		66.6589	66.3522	85.5195		49.6979	48.4225	62.3815
114	119.238	115.98	132.093		108.785	105.812	129.126		103.488	100.91	125.959		98.8073	96.306	122.421		90.9622	90.2611	114.542		81.9329	80.1654	103.174		66.6784	66.3718	85.5586		49.819	48.4147	62.5143
115	119.343	115.96	132.065		108.805	105.804	129.068		103.527	100.871	126.029		98.8151	96.3138	122.445		90.974	90.2572	114.6		81.9954	80.138	103.206		66.6979	66.3522	85.5703		49.9596	48.4616	62.5846
116	119.429	115.988	132.034		108.758	105.792	129.076		103.546	100.91	126.088		98.776	96.3763	122.453		90.974	90.1868	114.682		82.0814	80.0482	103.303		66.6901	66.3913	85.5469		49.9987	48.4733	62.5612
117	119.562	116.027	132.093		108.758	105.843	129.126		103.527	100.969	126.111		98.8034	96.3646	122.523		91.0677	90.1517	114.819		82.0814	80.0794	103.307		66.6589	66.4343	85.6016		50.0378	48.4264	62.6628
118	119.609	116.14	132.194		108.894	105.886	129.165		103.515	101.109	126.107		98.8151	96.3451	122.445		91.1263	90.1712	114.913		82.1907	80.0911	103.284		66.6081	66.4811	85.6172		49.9792	48.4655	62.7917
119	119.581	116.148	132.346		108.918	105.992	129.318		103.534	101.199	126.158		98.9245	96.4349	122.406		91.1146	90.1595	114.971		82.265	80.1888	103.307		66.5221	66.4616	85.6562		49.9987	48.485	62.7839
120	119.601	116.249	132.381		108.938	106.113	129.466		103.624	101.289	126.217		98.9674	96.5755	122.503		91.1068	90.179	115.088		82.265	80.138	103.284		66.4987	66.4538	85.6797		49.9401	48.5241	62.8112
121	119.589	116.316	132.495		108.926	106.124	129.595		103.613	101.391	126.35		99.1159	96.5638	122.605		91.0833	90.1712	115.132		82.2728	80.2591	103.276		66.4987	66.5319	85.7383		49.9089	48.5124	62.8854
122	119.589	116.249	132.585		109.016	106.124	129.626		103.636	101.512	126.498		99.194	96.4271	122.656		91.1068	90.1673	115.245		82.3001	80.3451	103.217		66.5573	66.5124	85.8203		49.8971	48.4928	63.0026
123	119.507	116.226	132.663		109.027	106.183	129.677		103.648	101.531	126.631		99.1745	96.4583	122.695		91.0872	90.2572	115.323		82.2728	80.3763	103.284		66.5495	66.5007	85.9375		49.8698	48.6061	63.1159
124	119.511	116.187	132.725		108.996	106.195	129.767		103.714	101.547	126.772		99.2839	96.4388	122.792		91.0677	90.39	115.272		82.2337	80.4466	103.354		66.612	66.4616	85.9805		49.7995	48.6335	63.0026
125	119.581	116.07	132.686		109.055	106.175	129.794		103.714	101.551	126.857		99.2448	96.3958	122.906		91.1068	90.4603	115.342		82.2532	80.349	103.374		66.6393	66.4733	85.9375		49.8385	48.6335	62.9518
126	119.558	116.019	132.706		109.168	106.152	129.755		103.714	101.559	126.846		99.1745	96.3568	122.937		91.1771	90.4486	115.389		82.2728	80.3177	103.385		66.6706	66.4499	85.9805		49.9089	48.6061	62.9557
127	119.562	115.976	132.694		109.246	106.222	129.646		103.695	101.59	126.908		99.0729	96.3451	122.906		91.224	90.4486	115.428		82.2259	80.2982	103.463		66.5495	66.4538	86.0078		49.9792	48.6139	63.0339
128	119.57	115.988	132.694		109.359	106.253	129.619		103.675	101.59	126.951		99.0846	96.4466	122.882		91.2669	90.5775	115.471		82.1868	80.306	103.534		66.4909	66.4811	85.9961		50.0182	48.7233	63.0221
129	119.558	116.011	132.682		109.406	106.324	129.626		103.734	101.66	126.928		99.0964	96.4779	122.835		91.3177	90.6595	115.522		82.1751	80.2982	103.514		66.4792	66.6335	86.0195		50.0182	48.7624	62.9831
130	119.546	116.058	132.694		109.477	106.324	129.697		103.738	101.641	127.018		99.0964	96.5052	122.753		91.3255	90.64	115.581		82.1517	80.4193	103.495		66.3776	66.6022	86.1172		50.0495	48.8366	63.1042
131	119.57	116.187	132.831		109.469	106.265	129.775		103.796	101.621	127.131		99.0026	96.5951	122.714		91.3646	90.5892	115.608		82.0814	80.4779	103.546		66.3385	66.6725	86.2773		50.0495	48.8639	63.2526
132	119.578	116.288	133.003		109.367	106.273	129.907		103.816	101.598	127.221		99.0417	96.6654	122.663		91.3216	90.6165	115.632		82.0345	80.5794	103.647		66.3385	66.7389	86.3789		49.9479	48.8952	63.3424
133	119.62	116.32	133.143		109.324	106.183	130.087		103.945	101.527	127.268		99.0534	96.7279	122.675		91.3372	90.7415	115.651		82.0736	80.6068	103.725		66.4089	66.7507	86.3359		49.9089	48.9733	63.2956
134	119.62	116.335	133.182		109.246	106.183	130.208		103.984	101.481	127.26		99.0143	96.8294	122.683		91.4076	90.8197	115.721		82.1322	80.6771	103.866		66.4479	66.7428	86.375		49.8581	48.946	63.2956
135	119.679	116.331	133.296		109.227	106.074	130.267		103.956	101.457	127.369		99.0573	96.9154	122.706		91.3568	90.8197	115.749		82.2142	80.681	103.983		66.4596	66.7116	86.4062		49.8776	48.9147	63.4557
136	119.812	116.32	133.335		109.176	106.081	130.247		103.976	101.508	127.397		99.0651	96.9466	122.824		91.3216	90.8782	115.741		82.2845	80.638	104.104		66.5378	66.7936	86.4375		49.9284	48.8014	63.4128
137	119.761	116.378	133.296		109.156	106.101	130.169		103.956	101.609	127.42		99.1862	96.9271	122.855		91.306	90.929	115.671		82.3626	80.6068	104.163		66.5924	66.7311	86.418		49.8385	48.7741	63.3542
138	119.847	116.398	133.053		109.246	106.034	130.146		103.937	101.68	127.478		99.2253	96.9271	122.964		91.3763	90.9603	115.632		82.4017	80.6107	104.213		66.526	66.6999	86.5156		49.819	48.8522	63.3424
139	119.917	116.37	132.944		109.285	106.093	130.208		103.835	101.668	127.49		99.2839	96.9036	123.034		91.4466	90.9915	115.682		82.3743	80.5482	104.233		66.4792	66.7546	86.5781		49.8112	48.8522	63.3854
140	119.999	116.449	132.846		109.336	106.144	130.255		103.777	101.629	127.498		99.3346	96.9349	123.117		91.4857	90.9407	115.632		82.3939	80.5091	104.206		66.4284	66.7897	86.6406		49.8503	48.8639	63.444
141	120.05	116.48	132.753		109.277	106.214	130.318		103.796	101.539	127.459		99.3464	96.9154	123.214		91.5638	90.929	115.561		82.4134	80.5677	104.268		66.4909	66.8093	86.5859		49.9089	48.8444	63.4049
142	120.058	116.499	132.674		109.359	106.253	130.357		103.734	101.488	127.455		99.3542	97.0365	123.253		91.5638	90.8782	115.643		82.4329	80.6263	104.276		66.5299	66.8327	86.5664		49.7878	48.8913	63.4831
143	120.148	116.48	132.667		109.418	106.37	130.435		103.808	101.398	127.451		99.3151	97.0677	123.265		91.5443	90.8197	115.741		82.4759	80.7279	104.307		66.5495	66.8913	86.6797		49.8776	48.903	63.6042
144	120.12	116.335	132.682		109.336	106.495	130.466		103.886	101.199	127.42		99.3268	97.0365	123.253		91.474	90.89	115.811		82.6165	80.8294	104.354		66.6003	66.9108	86.6758		49.9792	48.7858	63.7018
145	120.152	116.269	132.772		109.348	106.534	130.525		103.945	101.238	127.451		99.3971	97.0755	123.265		91.3958	90.7884	115.811		82.7025	80.8568	104.374		66.6706	66.8327	86.7188		50.0495	48.735	63.7839
146	120.14	116.179	132.764		109.348	106.425	130.517		104.015	101.32	127.518		99.4167	97.0365	123.324		91.2357	90.7572	115.811		82.7025	80.8802	104.456		66.7096	66.8014	86.7461		50.0807	48.8717	63.9128
147	120.12	116.257	132.835		109.418	106.363	130.536		104.015	101.398	127.549		99.4635	96.9544	123.37		91.0833	90.7611	115.862		82.6517	80.888	104.444		66.7292	66.8327	86.8086		50.0885	48.9655	64.0846
148	120.128	116.308	132.917		109.367	106.351	130.536		104.066	101.371	127.439		99.4362	96.8958	123.453		91.0169	90.8001	115.921		82.5736	80.9779	104.507		66.6706	66.9303	86.8164		50.1706	49.0163	64.112
149	120.159	116.288	132.956		109.305	106.312	130.607		103.988	101.391	127.4		99.4049	96.9466	123.503		90.974	90.8704	115.901		82.554	81.0091	104.534		66.6589	66.9889	86.8477		50.1159	49.0046	64.194
150	120.179	116.296	132.936		109.406	106.324	130.587		103.988	101.496	127.459		99.3542	97.0247	123.578		90.9154	90.8509	115.889		82.5853	80.931	104.526		66.6315	67.0944	86.9375		50.069	49.1335	64.2448
151	120.167	116.367	132.835		109.414	106.304	130.505		104.027	101.57	127.529		99.2448	97.0365	123.503		90.8841	90.847	115.811		82.515	80.9349	104.534		66.6003	67.2233	87.0469		50.1159	49.1061	64.2643
152	120.191	116.409	132.885		109.418	106.382	130.607		104.117	101.539	127.541		99.1549	96.9661	123.453		91.0169	90.7806	115.854		82.4837	80.9466	104.475		66.6706	67.1296	87.1172		50.1081	49.0436	64.2448
153	120.148	116.3	132.885		109.434	106.421	130.599		104.195	101.5	127.549		99.0534	96.8997	123.363		91.1536	90.6907	115.921		82.5032	80.9466	104.397		66.7995	67.0124	87.1016		50.1276	48.9655	64.2839
154	120.14	116.226	132.881		109.457	106.402	130.657		104.284	101.586	127.709		99.0846	96.8958	123.284		91.1849	90.6204	115.874		82.5228	80.8958	104.319		66.8307	66.8014	87.1289		50.1589	49.0358	64.401
155	120.109	116.238	132.913		109.504	106.394	130.615		104.394	101.609	127.818		99.0651	96.8451	123.273		91.1966	90.5697	115.85		82.4759	80.8411	104.206		66.8815	66.7624	87.1094		50.1667	48.985	64.3932
156	120.171	116.32	132.944		109.508	106.363	130.728		104.437	101.641	127.818		99.0651	96.806	123.277		91.263	90.5306	115.983		82.3626	80.8099	104.186		66.9284	66.7311	87.1484		50.2096	48.946	64.3737
157	120.281	116.347	132.983		109.477	106.433	130.716		104.425	101.609	127.857		99.1549	96.8255	123.335		91.2435	90.5697	116.221		82.4134	80.7786	104.206		67.0299	66.7897	87.1562		50.1276	48.8952	64.3307
158	120.331	116.339	132.971		109.516	106.433	130.626		104.417	101.609	127.9		99.2839	96.9466	123.421		91.2044	90.7689	116.342		82.4564	80.7669	104.257		67.112	66.8014	87.168		50.1003	48.8952	64.3424
159	120.472	116.449	133.085		109.488	106.503	130.587		104.386	101.68	128.01		99.3542	97.0872	123.425		91.1849	90.9486	116.362		82.4759	80.7357	104.327		67.0768	66.9499	87.3281		50.0299	48.903	64.3229
160	120.538	116.519	133.112		109.488	106.581	130.599		104.374	101.629	128.049		99.3854	97.1263	123.476		91.2044	91.0111	116.35		82.4564	80.6654	104.444		67.0807	67.0202	87.418		50.0456	48.8249	64.2721
161	120.589	116.57	133.065		109.496	106.671	130.657		104.304	101.633	128.037		99.444	97.2669	123.464		91.2669	90.9681	116.389		82.4603	80.7083	104.546		67.1276	67.1335	87.4102		50.1276	48.8444	64.362
162	120.57	116.531	133.143		109.438	106.703	130.576		104.324	101.672	128.1		99.5065	97.3255	123.484		91.306	90.9915	116.284		82.4837	80.6888	104.624		67.2214	67.1022	87.2773		50.2292	48.8717	64.4245
163	120.499	116.55	133.233		109.457	106.683	130.576		104.363	101.699	128.037		99.5026	97.2982	123.554		91.3841	90.9603	116.061		82.4447	80.7201	104.674		67.1706	67.1022	87.2383		50.2565	48.903	64.526
164	120.46	116.597	133.323		109.398	106.792	130.568		104.304	101.758	128.029		99.4128	97.2669	123.503		91.3763	90.9017	115.952		82.4525	80.7279	104.655		67.1979	67.1218	87.2773		50.237	48.9342	64.6042
165	120.378	116.609	133.323		109.445	106.781	130.536		104.245	101.769	128.018		99.237	97.2747	123.542		91.2669	90.8704	115.94		82.4134	80.681	104.686		67.1784	67.1218	87.1992		50.2682	48.9342	64.612
166	120.328	116.558	133.315		109.488	106.784	130.595		104.234	101.848	127.971		99.0964	97.3372	123.472		91.263	90.8509	115.991		82.5345	80.7161	104.667		67.1667	67.1022	87.1797		50.319	49.0046	64.5534
167	120.421	116.558	133.374		109.465	106.804	130.587		104.273	101.961	127.998		99.0573	97.1966	123.476		91.1341	90.8626	116.042		82.5618	80.7083	104.608		67.151	67.071	87.2266		50.2604	49.1217	64.4753
168	120.46	116.617	133.366		109.496	106.8	130.619		104.265	102.019	127.986		99.0651	97.1771	123.433		91.0951	90.8314	116.132		82.5814	80.7357	104.596		67.1354	67.0632	87.25		50.2096	49.1842	64.4753
169	120.488	116.578	133.323		109.477	106.831	130.654		104.218	102.059	128.076		99.0417	97.2747	123.425		91.0443	90.8392	116.272		82.6243	80.6966	104.616		67.1393	67.071	87.2266		50.237	49.1921	64.3854
170	120.499	116.495	133.284		109.566	106.773	130.779		104.284	102.09	128.119		99.1042	97.2552	123.413		91.0951	90.8314	116.362		82.5931	80.7083	104.647		67.0885	67.0436	87.207		50.2487	49.2663	64.3424
171	120.57	116.417	133.253		109.578	106.784	130.857		104.386	102.07	128.139		99.237	97.2357	123.402		91.1576	90.89	116.323		82.5032	80.7279	104.706		67.069	67.0397	87.2383		50.2096	49.3561	64.3112
172	120.597	116.456	133.335		109.559	106.734	130.829		104.437	102.019	128.228		99.3971	97.2552	123.464		91.1341	90.9798	116.362		82.3822	80.7357	104.846		67.112	67.0827	87.3164		50.1901	49.4342	64.3424
173	120.558	116.429	133.381		109.586	106.632	130.779		104.406	101.981	128.228		99.444	97.3177	123.515		91.2044	91.0306	116.331		82.4017	80.7396	104.963		67.1393	67.0944	87.3867		50.2487	49.4147	64.3737
174	120.511	116.378	133.436		109.66	106.624	130.728		104.355	101.887	128.279		99.4049	97.3138	123.515		91.2161	91.1009	116.331		82.3822	80.6888	105.038		67.069	67.0085	87.457		50.276	49.4147	64.401
175	120.523	116.386	133.546		109.715	106.632	130.826		104.382	101.891	128.24		99.4167	97.306	123.445		91.2747	91.1712	116.272		82.3548	80.7747	105.104		67.0417	67.0007	87.4883		50.2995	49.4811	64.5339
176	120.55	116.398	133.565		109.688	106.62	130.818		104.417	101.82	128.228		99.3268	97.3255	123.453		91.2552	91.2532	116.249		82.3861	80.7708	105.194		67.0299	67.0241	87.5078		50.3971	49.4616	64.5456
177	120.62	116.429	133.585		109.727	106.703	130.857		104.417	101.812	128.221		99.3854	97.3646	123.507		91.3451	91.2611	116.182		82.4329	80.8177	105.186		67.0221	67.0593	87.5273		50.4987	49.4342	64.5924
178	120.648	116.429	133.565		109.867	106.773	130.907		104.308	101.879	128.178		99.3776	97.3294	123.562		91.5052	91.1907	116.132		82.515	80.8685	105.053		66.9557	67.0593	87.5859		50.5299	49.4069	64.6042
179	120.679	116.398	133.616		109.965	106.87	130.997		104.238	101.918	128.256		99.4245	97.3333	123.675		91.5872	91.1907	116.092		82.5736	80.9466	105.007		66.9401	67.0593	87.6484		50.526	49.403	64.7253
180	120.699	116.409	133.635		110.027	106.921	131.087		104.195	102	128.299		99.4831	97.2865	123.792		91.5951	91.1907	116.034		82.6517	81.0404	104.975		66.9284	67.1413	87.7773		50.5065	49.446	64.7135
181	120.738	116.409	133.674		110.106	106.945	131.048		104.167	102.051	128.377		99.4635	97.1576	123.913		91.5365	91.1673	116.053		82.6829	81.0365	105.034		66.9167	67.1725	87.9062		50.5104	49.4421	64.6823
182	120.773	116.449	133.694		110.176	107.015	131.169		104.156	102.129	128.408		99.5143	97.1654	124.003		91.5482	91.1087	116.042		82.6634	81.0365	105.096		66.9284	67.1921	87.9609		50.5182	49.4147	64.694
183	120.722	116.456	133.764		110.168	106.984	131.247		104.136	102.238	128.529		99.5964	97.138	124.117		91.5365	91.0423	116.049		82.6829	81.0482	105.186		66.9792	67.1803	88.0273		50.5573	49.5046	64.6432
184	120.761	116.499	133.846		110.117	106.933	131.286		104.105	102.199	128.58		99.5573	97.0443	124.105		91.5052	90.9915	116.049		82.6126	81.0677	105.327		66.9284	67.153	88.0078		50.5768	49.5124	64.6237
185	120.679	116.566	133.823		110.086	106.953	131.318		104.015	102.18	128.631		99.4674	96.8646	123.995		91.4427	90.972	116.061		82.5423	81.0482	105.366		66.9401	67.1413	87.9453		50.6198	49.5749	64.5026
186	120.71	116.628	133.835		110.039	106.96	131.388		104.015	102.137	128.631		99.4753	96.8451	123.925		91.4427	90.9486	116.069		82.4837	81.0169	105.413		66.9909	67.1218	87.9102		50.6198	49.6374	64.4948
187	120.628	116.675	133.835		109.918	106.913	131.49		103.984	102.109	128.619		99.5143	96.8646	123.913		91.5247	90.9681	116.1		82.5032	80.9779	105.374		66.9792	67.0514	87.8398		50.6589	49.653	64.5339
188	120.62	116.726	133.823		109.836	106.851	131.427		103.867	102.07	128.728		99.526	96.806	123.913		91.5951	91.0111	116.143		82.4642	81.0169	105.378		66.9284	67.0241	87.8867		50.6589	49.7428	64.5846
189	120.64	116.788	133.815		109.848	106.835	131.427		103.804	102.008	128.639		99.4362	96.7865	123.886		91.556	90.9993	116.221		82.4642	81.0872	105.354		66.8307	67.0632	87.8281		50.6198	49.6452	64.694
190	120.62	116.867	133.796		109.789	106.824	131.396		103.874	102.098	128.557		99.5456	96.8685	123.976		91.5755	90.9603	116.299		82.4837	81.0794	105.385		66.7799	67.1296	87.8281		50.5495	49.6335	64.8737
191	120.628	116.929	133.846		109.777	106.734	131.439		103.988	102.09	128.486		99.7018	97.0677	124.042		91.6419	90.9486	116.323		82.4759	81.1302	105.487		66.7292	67.1022	87.8789		50.5065	49.6022	65.0846
192	120.64	116.937	133.874		109.707	106.703	131.427		104.085	102.16	128.51		99.694	97.1068	124.132		91.6771	90.9212	116.342		82.515	81.2279	105.565		66.7487	67.1139	87.8477		50.5417	49.5436	65.2448
193	120.749	116.909	133.885		109.727	106.773	131.396		104.085	102.148	128.537		99.7135	97.056	124.226		91.6185	90.8118	116.382		82.5345	81.3255	105.635		66.7682	67.2311	87.8398		50.5378	49.4733	65.2956
194	120.722	116.898	133.944		109.828	106.742	131.388		104.136	102.191	128.49		99.7331	97.056	124.284		91.4622	90.7689	116.35		82.5814	81.3568	105.628		66.8073	67.321	87.7578		50.5182	49.4421	65.3229
195	120.742	116.878	133.956		109.734	106.792	131.407		104.187	102.191	128.525		99.7448	97.0286	124.304		91.4036	90.7493	116.362		82.597	81.3802	105.678		66.9089	67.3288	87.6992		50.5378	49.5007	65.3737
196	120.738	116.796	133.932		109.746	106.913	131.486		104.148	102.09	128.678		99.6979	97.0091	124.304		91.306	90.8275	116.354		82.6712	81.4193	105.596		66.9674	67.2936	87.6797		50.5104	49.5553	65.3542
197	120.706	116.745	133.901		109.734	106.941	131.466		104.074	102.082	128.779		99.7174	96.9974	124.284		91.3255	90.7806	116.342		82.7454	81.4193	105.487		66.9987	67.3327	87.6367		50.5182	49.5827	65.3971
198	120.667	116.769	133.862		109.797	106.984	131.466		104.015	102.07	128.799		99.776	96.9427	124.312		91.3529	90.8001	116.35		82.7845	81.3958	105.413		66.9674	67.4225	87.6289		50.5885	49.653	65.3659
199	120.57	116.761	133.854		109.875	106.984	131.427		104.054	102.098	128.818		99.7956	97.0365	124.363		91.3646	90.8587	116.26		82.8157	81.4193	105.393		67.0182	67.4343	87.6172		50.569	49.7546	65.4245
200	120.64	116.757	133.764		109.867	107.015	131.376		104.058	102.156	128.9		99.7253	97.0951	124.343		91.5052	90.9603	116.202		82.804	81.5365	105.444		67.0885	67.3796	87.6406		50.5807	49.7975	65.6159
201	120.691	116.851	133.784		109.926	106.913	131.314		104.066	102.199	129.018		99.6354	97.1068	124.355		91.6263	90.9798	116.151		82.8548	81.5286	105.456		67.1198	67.3327	87.7266		50.5768	49.8249	65.7448
202	120.769	116.878	133.901		109.938	106.824	131.365		104.027	102.242	128.99		99.5846	97.0169	124.374		91.6927	91.0306	116.073		82.9329	81.4388	105.507		67.1823	67.3483	87.8477		50.5768	49.8132	65.7526
203	120.898	116.796	133.936		110.039	106.773	131.478		103.995	102.269	128.908		99.5456	96.9154	124.425		91.6068	91.1204	115.999		83.0345	81.4388	105.522		67.2799	67.3014	87.8984		50.487	49.7858	65.7018
204	120.999	116.718	133.971		110.129	106.773	131.497		103.917	102.309	128.881		99.5065	96.8685	124.476		91.5326	91.1087	115.963		83.0345	81.3685	105.635		67.2682	67.1608	87.9688		50.3893	49.7663	65.6823
205	121.07	116.788	134.034		110.086	106.765	131.607		103.777	102.332	128.877		99.5573	96.8763	124.453		91.556	91.1126	116.049		83.0814	81.306	105.663		67.237	67.1413	88.0391		50.3776	49.6842	65.6706
206	121.128	116.777	134.163		110.117	106.71	131.677		103.624	102.242	128.83		99.5729	96.7943	124.495		91.5169	90.9993	116.151		83.1243	81.1654	105.596		67.2292	67.1335	88.0898		50.4284	49.653	65.6042
207	121.12	116.726	134.264		110.129	106.8	131.767		103.507	102.269	128.736		99.6745	96.7865	124.585		91.4271	90.9915	116.182		83.2025	81.0794	105.553		67.2604	67.1413	88.168		50.4284	49.5866	65.5729
208	121.187	116.738	134.264		110.168	106.863	131.736		103.503	102.269	128.736		99.6276	96.888	124.695		91.4232	90.9407	116.221		83.1947	81.1458	105.557		67.2682	67.1218	88.2305		50.4089	49.5319	65.5924
209	121.191	116.796	134.276		110.117	106.913	131.708		103.534	102.301	128.818		99.5964	96.9466	124.753		91.4349	90.8509	116.292		83.1322	81.1654	105.553		67.2604	67.1725	88.2773		50.487	49.5319	65.5924
210	121.249	116.867	134.053		109.996	106.824	131.767		103.617	102.301	128.881		99.6237	97.0443	124.843		91.4661	90.8314	116.413		83.1947	81.2865	105.553		67.2214	67.321	88.3008		50.5299	49.446	65.6432
211	121.32	116.847	134.046		110.027	106.734	131.755		103.714	102.359	128.998		99.5651	96.9974	124.863		91.4349	90.7493	116.463		83.222	81.3802	105.534		67.2565	67.3327	88.3477		50.5885	49.4421	65.6667
212	121.3	116.906	134.971		110.008	106.773	131.786		103.796	102.481	129.1		99.5651	96.9583	124.913		91.4544	90.7884	116.46		83.2728	81.4779	105.585		67.2096	67.3522	88.4102		50.5612	49.4538	65.6628
213	121.328	116.839	134.913		110.027	106.781	131.767		103.925	102.473	129.178		99.6042	96.9779	124.921		91.5482	90.8001	116.53		83.2845	81.6068	105.713		67.2057	67.403	88.4609		50.4987	49.4421	65.6667
214	121.23	116.859	134.854		110.106	106.773	131.755		104.007	102.481	129.248		99.6354	97.0247	124.913		91.5052	90.8079	116.643		83.2767	81.6966	105.678		67.1901	67.3991	88.3477		50.5299	49.4538	65.694
215	121.14	116.878	134.885		110.129	106.773	131.677		104.015	102.5	129.279		99.5924	97.0169	124.925		91.4857	90.8978	116.78		83.304	81.7396	105.753		67.1081	67.3014	88.2773		50.5768	49.485	65.7917
216	122.249	116.878	134.846		110.207	106.824	131.657		103.945	102.441	129.326		99.5143	97.0677	124.925		91.5365	90.929	116.741		83.265	81.7396	105.713		67.1198	67.2389	88.1484		50.569	49.4655	65.8542
217	121.058	116.89	134.831		110.168	106.96	131.669		103.917	102.41	129.287		99.5143	97.2357	124.964		91.5443	90.9993	116.772		83.1751	81.6693	105.698		67.0807	67.1725	88.1055		50.4362	49.446	65.8815
218	121.038	116.828	134.874		110.176	107.011	131.579		103.867	102.328	129.299		99.4635	97.3451	125.023		91.5169	91.0384	116.78		83.1009	81.5794	105.655		67.0768	67.1218	88.1289		50.3776	49.4421	65.8659
219	121.159	116.82	134.893		110.176	107.054	131.556		103.847	102.359	129.299		99.4245	97.3568	125.034		91.4622	91.0697	116.78		83.1243	81.5169	105.565		67.0807	67.0436	88.1172		50.4987	49.4733	65.8737
220	121.249	116.831	134.893		110.195	107.066	131.556		103.745	102.352	129.33		99.3737	97.3568	125.097		91.5247	91.1322	116.741		83.1126	81.4974	105.628		67.069	67.0593	88.168		50.5885	49.5241	65.9128
221	121.32	116.82	134.905		110.227	107.062	131.599		103.753	102.328	129.381		99.3776	97.4271	125.113		91.6146	91.1868	116.702		83.0501	81.4271	105.667		67.1003	67.1413	88.1055		50.5807	49.5046	65.9557
222	121.39	116.769	134.964		110.238	107.124	131.536		103.792	102.438	129.377		99.4049	97.4154	125.175		91.6263	91.2923	116.823		83.0345	81.3294	105.725		67.1706	67.1413	88.1094		50.5885	49.6217	65.9518
223	121.488	116.71	135.061		110.316	107.144	131.497		103.855	102.391	129.377		99.3854	97.2982	125.234		91.6771	91.3197	116.901		83.1048	81.3372	105.807		67.2214	67.1296	88.1172		50.6979	49.7272	65.944
224	121.456	116.738	135.116		110.277	107.156	131.505		103.925	102.449	129.35		99.3424	97.2747	125.234		91.7357	91.4017	117.069		83.054	81.3685	105.866		67.2604	67.1921	88.0781		50.8112	49.7624	66.0026
225	121.449	116.835	135.163		110.246	107.081	131.517		103.886	102.481	129.279		99.2174	97.3255	125.253		91.7943	91.429	117.163		83.015	81.349	105.854		67.2487	67.3132	88.0508		50.8698	49.7858	66.0651
226	121.398	116.796	135.245		110.16	107.054	131.536		103.913	102.57	129.248		99.1159	97.306	125.273		91.724	91.429	117.241		83.0345	81.3099	105.854		67.2174	67.3327	88.0586		50.8385	49.8249	66.0534
227	121.378	116.749	135.264		110.117	107.062	131.607		103.804	102.582	129.197		99.0651	97.2435	125.242		91.5521	91.3978	117.323		83.1556	81.349	105.842		67.2799	67.3327	88.1562		50.6901	49.8249	66.0026
228	121.367	116.769	135.272		110.027	107.156	131.716		103.714	102.59	129.209		99.0534	97.3177	125.183		91.3958	91.3704	117.342		83.1947	81.4388	105.846		67.3698	67.3327	88.2188		50.6393	49.7936	65.9909
229	121.331	116.87	135.354		110.008	107.132	131.806		103.695	102.699	129.299		99.0456	97.4036	125.163		91.3646	91.4603	117.46		83.2532	81.4857	105.866		67.3776	67.3405	88.2383		50.6393	49.8053	66.0534
230	121.39	116.867	135.444		110.035	107.183	131.857		103.667	102.668	129.369		98.9831	97.2943	125.261		91.3841	91.429	117.573		83.2923	81.5365	105.905		67.4596	67.3444	88.3086		50.6276	49.7741	66.1432
231	121.378	116.828	135.514		110.137	107.261	131.947		103.745	102.66	129.506		98.987	97.2474	125.343		91.2865	91.3704	117.624		83.2532	81.4974	105.893		67.4792	67.2624	88.2891		50.526	49.735	66.1042
232	121.433	116.859	135.483		110.195	107.312	131.958		103.788	102.617	129.6		99.1159	97.2552	125.363		91.2943	91.39	117.663		83.2142	81.388	105.952		67.5378	67.1803	88.2773		50.487	49.6413	66.0573
233	121.46	116.949	135.464		110.188	107.343	131.986		103.906	102.598	129.596		99.1628	97.2982	125.433		91.4427	91.3275	117.671		83.14	81.3685	106.026		67.5182	67.1725	88.2578		50.6393	49.6647	66.0456
234	121.519	116.988	135.495		110.269	107.324	131.966		103.995	102.57	129.65		99.1628	97.3646	125.503		91.5286	91.3001	117.561		83.0618	81.431	106.088		67.4987	67.1413	88.1992		50.6901	49.7155	66.1628
235	121.628	116.921	135.487		110.336	107.37	131.947		104.058	102.508	129.611		99.1667	97.4154	125.531		91.513	91.222	117.44		82.9134	81.4388	106.104		67.4987	67.1999	88.2461		50.6784	49.7546	66.1823
236	121.718	116.949	135.424		110.348	107.394	131.994		104.093	102.5	129.6		99.3151	97.4349	125.433		91.4661	91.1712	117.253		82.8626	81.5872	106.128		67.487	67.2702	88.2969		50.7174	49.8444	66.112
237	121.788	116.956	135.335		110.328	107.402	131.974		104.066	102.469	129.49		99.444	97.4271	125.413		91.5443	91.1712	117.018		82.8626	81.6654	106.206		67.5182	67.2702	88.3359		50.7174	49.8952	66.0846
238	121.851	116.995	135.393		110.316	107.433	132.068		104.054	102.418	129.416		99.4753	97.4466	125.425		91.6146	91.1595	116.909		82.8001	81.638	106.194		67.6393	67.3444	88.3984		50.819	49.9928	66.2253
239	122.007	116.988	135.495		110.414	107.523	132.095		104.046	102.461	129.408		99.4518	97.4466	125.402		91.6068	91.2767	116.85		82.7923	81.5794	106.147		67.6393	67.3796	88.3672		50.8307	49.9616	66.2448
240	122.07	116.96	135.553		110.406	107.472	132.068		104.015	102.519	129.338		99.444	97.3451	125.374		91.5872	91.2493	116.921		82.8236	81.4974	106.155		67.6393	67.4421	88.3789		50.9089	49.9421	66.194
241	121.98	117.038	135.581		110.406	107.46	132.079		103.933	102.461	129.357		99.4167	97.2943	125.343		91.4622	91.2298	116.971		82.8822	81.4661	106.194		67.6706	67.4616	88.4062		50.9089	49.8757	66.2526
242	121.902	117.07	135.612		110.477	107.484	132.076		103.945	102.481	129.369		99.3659	97.3646	125.382		91.3958	91.2415	116.991		82.8939	81.4466	106.264		67.6393	67.3835	88.4102		50.8385	49.903	66.2526
243	121.839	117.058	135.682		110.578	107.503	132.079		103.906	102.481	129.408		99.2135	97.4661	125.382		91.3177	91.2025	117.12		82.8236	81.3997	106.288		67.6315	67.4108	88.4375		50.8581	49.9147	66.401
244	121.71	117.019	135.706		110.719	107.453	131.986		103.886	102.539	129.377		99.0729	97.4544	125.374		91.2435	91.14	117.202		82.8822	81.4661	106.315		67.5495	67.403	88.4375		50.7995	49.9421	66.3815
245	121.62	103.73	135.694		110.734	107.37	131.927		103.816	102.469	129.42		99.0651	97.3841	125.406		91.1458	91.1009	117.241		82.8431	81.5091	106.327		67.5885	67.403	88.4492		50.8307	49.9342	66.3815
246	121.531	117.558	135.663		110.816	107.261	131.939		103.765	102.359	129.529		99.0143	97.3958	125.433		91.056	91.0814	117.272		82.7923	81.5599	106.245		67.6276	67.403	88.4258		50.7487	49.9342	66.3229
247	121.589	121.437	135.596		110.816	107.163	131.954		103.738	102.5	129.478		99.0768	97.474	125.394		91.1263	91.0423	117.26		82.7415	81.599	106.206		67.6393	67.4108	88.418		50.7682	49.9225	66.1549
248	121.671	121.308	135.546		110.856	107.074	131.954		103.695	102.578	129.377		99.1432	97.3372	125.324		91.2669	91.0697	117.264		82.8939	81.638	106.237		67.5964	67.571	88.3867		50.737	49.946	66.0729
249	121.722	121.378	135.534		110.848	106.941	131.939		103.667	102.621	129.408		99.1159	97.2044	125.183		91.306	91.1009	117.26		83.0228	81.6497	106.257		67.5768	67.571	88.3867		50.7253	49.9538	65.8932
250	121.808	121.328	135.475		110.766	106.972	131.927		103.706	102.738	129.486		99.1745	97.0872	125.175		91.3372	91.1517	117.249		82.972	81.5599	106.257		67.5612	67.5007	88.3477		50.7292	49.9342	65.7839
251	121.781	121.339	135.456		110.734	106.953	131.888		103.695	102.809	129.478		99.1549	97.0326	125.163		91.4974	91.14	117.284		83.0618	81.4779	106.307		67.4987	67.4421	88.4688		50.6393	49.946	65.7526
252	121.851	121.39	135.385		110.695	107.003	131.939		103.757	102.871	129.459		99.1862	97.099	125.183		91.5443	91.0892	117.284		83.1126	81.4583	106.315		67.4089	67.3991	88.5469		50.6589	49.9928	65.7643
253	121.882	121.378	135.303		110.695	107.081	131.954		103.843	102.848	129.478		99.2135	97.0872	125.292		91.5326	91.1517	117.331		83.1829	81.3802	106.307		67.3581	67.3132	88.5469		50.7174	49.9733	65.8151
254	121.769	121.378	135.245		110.637	107.054	132.079		103.898	102.789	129.56		99.112	97.1146	125.374		91.5169	91.1595	117.421		83.2064	81.2786	106.257		67.3698	67.1725	88.6289		50.7917	49.9342	65.8737
255	121.699	121.507	135.186		110.559	106.972	132.115		103.945	102.859	129.607		99.1549	97.1888	125.523		91.4857	91.1868	117.401		83.1634	81.1693	106.315		67.3776	67.153	88.6797		50.8776	49.9538	65.9909
256	121.382	121.597	135.124		110.586	106.87	132.185		103.855	102.738	129.58		99.1549	97.2865	125.574		91.5365	91.2103	117.463		83.222	81.138	106.366		67.4596	67.2116	88.6797		50.9089	49.9538	66.1159
257	121.203	121.597	135.034		110.648	106.82	132.318		103.937	102.668	129.619		99.1237	97.2747	125.515		91.5247	91.1282	117.444		83.2337	81.2083	106.444		67.5299	67.2233	88.6172		50.9674	49.9225	66.2253
258	121.382	121.538	134.944		110.676	106.773	132.337		103.933	102.621	129.588		99.0964	97.1536	125.464		91.5443	91.1087	117.401		83.2532	81.2357	106.565		67.6589	67.2311	88.6562		51.0182	49.8522	66.2331
259	121.499	121.546	135.006		110.676	106.663	132.337		103.945	102.551	129.576		99.026	97.0755	125.355		91.5638	91.097	117.292		83.2454	81.2591	106.596		67.6393	67.2233	88.8164		50.987	49.8366	66.2214
260	121.511	121.499	135.014		110.648	106.652	132.306		103.968	102.598	129.537		99.1081	97.0638	125.253		91.5833	90.9915	117.221		83.1634	81.2982	106.745		67.7018	67.2819	88.8672		51.069	49.8327	66.2643
261	121.511	121.409	135.104		110.637	106.784	132.247		103.995	102.5	129.549		99.1432	96.9974	125.203		91.6966	91.0189	117.221		83.1634	81.4076	106.733		67.819	67.3913	89.0391		51.0651	49.8053	66.2839
262	121.55	121.409	135.214		110.566	106.851	132.197		104.074	102.469	129.549		99.2057	96.9271	125.175		91.724	91.0111	117.202		83.2454	81.5091	106.764		67.819	67.3991	89.1992		50.9987	49.7741	66.2917
263	121.499	121.417	135.323		110.43	106.855	132.095		104.113	102.488	129.447		99.3737	96.9427	125.203		91.7357	91.0306	117.182		83.2728	81.4779	106.796		67.7292	67.3991	89.3359		51.0182	49.735	66.2721
264	121.46	121.39	135.456		110.406	106.863	131.997		104.078	102.508	129.498		99.4049	96.9076	125.206		91.7747	90.9407	117.182		83.222	81.5052	106.796		67.7096	67.3796	89.4492		50.9909	49.6022	66.4049
265	121.359	121.347	135.483		110.426	106.964	132.005		104.015	102.519	129.522		99.4948	96.9154	125.245		91.7865	90.929	117.233		83.2259	81.5286	106.854		67.8073	67.3913	89.418		51.0495	49.5514	66.4401
266	121.32	121.39	135.557		110.527	107.011	131.947		103.995	102.469	129.529		99.526	96.9349	125.324		91.7826	91.0892	117.331		83.2532	81.5677	106.725		67.9089	67.4108	89.3789		51.0495	49.5163	66.362
267	121.312	121.527	135.565		110.578	106.913	131.947		104.066	102.519	129.408		99.6042	96.9388	125.367		91.7279	91.0384	117.432		83.1243	81.4583	106.667		67.9206	67.3288	89.2578		50.9674	49.5319	66.3268
268	121.331	121.57	135.553		110.586	106.902	131.997		104.105	102.57	129.428		99.6276	96.9974	125.402		91.6771	91.0697	117.421		83.0618	81.4154	106.655		67.9284	67.2428	89.1992		50.9987	49.5241	66.3346
269	121.417	121.566	135.546		110.676	106.972	132.056		104.175	102.59	129.518		99.5768	97.0365	125.464		91.5951	91.1009	117.421		83.0736	81.3763	106.616		68.0299	67.2194	89.1602		50.9284	49.4928	66.3151
270	121.437	121.617	135.553		110.699	106.992	132.107		104.206	102.59	129.51		99.6549	97.1536	125.484		91.5247	91.1907	117.53		83.0228	81.3294	106.647		68.1003	67.2389	89.1289		50.8893	49.5319	66.194
271	121.468	121.527	135.604		110.754	106.972	132.079		104.265	102.582	129.478		99.6432	97.1966	125.503		91.4466	91.2376	117.62		83.0423	81.3763	106.725		68.1198	67.3718	89.1172		50.8659	49.5046	66.2018
272	121.589	121.456	135.596		110.777	106.902	132.095		104.245	102.637	129.518		99.6237	97.1536	125.484		91.3451	91.1712	117.69		83.015	81.3685	106.827		68.0299	67.3796	89.1367		50.8581	49.5944	66.3542
273	121.628	121.335	135.616		110.805	107.011	132.107		104.144	102.629	129.58		99.6237	97.138	125.534		91.3138	91.0579	117.729		83.0345	81.4076	106.803		68.0299	67.4108	89.2188		50.8893	49.5632	66.487
274	121.667	121.249	135.733		110.867	107.05	132.146		104.074	102.57	129.639		99.6745	97.1771	125.534		91.2826	91.0111	117.831		83.0931	81.4505	106.815		68.0104	67.4499	89.2578		50.9284	49.5163	66.5026
275	121.679	121.249	135.764		110.848	107.062	132.224		104.015	102.539	129.709		99.7057	97.1497	125.425		91.3372	91.0775	117.882		83.0853	81.5247	106.764		67.9479	67.4694	89.3086		50.9362	49.5046	66.4909
276	121.749	121.238	135.835		110.746	107.101	132.267		104.007	102.551	129.768		99.6354	97.0755	125.394		91.3529	91.14	117.78		83.1361	81.5755	106.655		67.8893	67.4303	89.3203		51.0182	49.5436	66.6237
277	121.761	121.32	135.905		110.746	107.12	132.318		103.976	102.559	129.838		99.6667	97.0169	125.394		91.3138	91.1282	117.721		83.1243	81.5794	106.538		67.8893	67.2819	89.3594		51.0495	49.5944	66.6354
278	121.82	121.398	135.936		110.664	107.171	132.396		103.956	102.481	129.807		99.7565	97.0169	125.413		91.3568	91.0697	117.588		83.0462	81.5911	106.428		67.9401	67.1921	89.3789		50.9674	49.5241	66.5339
279	121.761	121.488	135.956		110.586	107.203	132.497		103.937	102.461	129.857		99.7448	97.0169	125.417		91.4232	91.0579	117.495		82.9056	81.5951	106.385		68.0495	67.2428	89.3594		50.9401	49.6139	66.4909
280	121.82	121.507	135.952		110.578	107.183	132.458		103.925	102.461	129.83		99.7174	96.974	125.425		91.5052	91.0306	117.463		82.6751	81.5677	106.366		68.0573	67.2936	89.3477		50.9909	49.7233	66.4518
281	121.87	121.531	135.956		110.574	107.175	132.407		103.917	102.5	129.768		99.7448	96.9583	125.413		91.4661	91.0189	117.413		82.4329	81.5286	106.323		68.0182	67.2116	89.3398		51.069	49.7819	66.4909
282	121.878	121.519	135.964		110.688	107.214	132.447		103.984	102.531	129.76		99.776	96.9661	125.484		91.4661	91.0189	117.44		82.265	81.4466	106.307		68.1276	67.2624	89.3672		51.0885	49.8132	66.4753
283	121.921	121.468	135.932		110.727	107.284	132.517		103.995	102.617	129.709		99.7253	97.0052	125.503		91.5638	91.0111	117.35		82.1322	81.3685	106.296		68.1276	67.3835	89.4688		51.1354	49.821	66.4635
284	121.87	121.55	136.034		110.758	107.324	132.548		103.913	102.738	129.728		99.7135	97.056	125.511		91.6263	91.0775	117.37		82.0736	81.349	106.346		68.1393	67.4225	89.5391		51.2174	49.6257	66.4635
285	121.898	121.519	136.073		110.816	107.343	132.474		103.867	102.769	129.678		99.7956	97.1849	125.413		91.5677	91.179	117.393		82.0931	81.4388	106.436		68.1003	67.3405	89.6289		51.2682	49.6608	66.444
286	121.87	121.476	136.085		110.867	107.445	132.458		103.913	102.91	129.65		99.8776	97.1966	125.363		91.5326	91.2806	117.409		82.1947	81.5482	106.487		68.0885	67.3014	89.6875		51.2604	49.653	66.4948
287	121.89	121.476	136.143		110.984	107.476	132.435		103.976	103	129.67		99.8737	97.1771	125.433		91.5443	91.2298	117.491		82.304	81.5677	106.534		68.2096	67.3522	89.707		51.2682	49.6921	66.5339
288	121.831	121.46	136.034		111.066	107.542	132.357		103.956	102.957	129.568		99.8073	97.2161	125.472		91.5247	91.2493	117.581		82.347	81.638	106.608		68.1471	67.321	89.6953		51.3073	49.7428	66.5417
289	121.788	121.546	135.983		111.055	107.574	132.216		103.886	102.859	129.537		99.7643	97.2161	125.523		91.556	91.2376	117.639		82.3822	81.7083	106.706		68.1393	67.3014	89.5664		51.3385	49.7155	66.6042
290	121.788	121.499	135.924		111.016	107.613	132.216		103.925	102.809	129.56		99.7331	97.1888	125.574		91.5521	91.1712	117.682		82.3548	81.7083	106.643		68.0807	67.2819	89.4609		51.4167	49.735	66.6237
291	121.769	121.468	135.944		111.098	107.511	132.29		104.034	102.84	129.607		99.6628	97.1576	125.726		91.5365	91.1282	117.729		82.3939	81.6771	106.577		68.1081	67.2038	89.3867		51.4479	49.6842	66.6042
292	121.792	121.527	136.006		111.078	107.39	132.396		104.058	102.82	129.717		99.7018	97.1849	125.855		91.5247	91.1009	117.69		82.3548	81.6185	106.538		68.1589	67.1803	89.2656		51.4792	49.7546	66.5729
293	121.64	121.566	135.956		111.106	107.413	132.415		104.105	102.762	129.69		99.6745	97.2826	125.902		91.5677	91.2064	117.663		82.304	81.599	106.585		68.1003	67.2116	89.1406		51.5885	49.7546	66.5846
294	121.628	121.578	136.065		111.039	107.296	132.407		104.187	102.758	129.779		99.6628	97.3451	125.964		91.5326	91.1595	117.639		82.4017	81.6107	106.643		68.0182	67.2428	89.0664		51.5885	49.8053	66.5729
295	121.613	121.597	136.214		110.996	107.23	132.556		104.265	102.832	129.857		99.7253	97.3958	125.964		91.5365	91.1868	117.721		82.4407	81.5208	106.573		67.9596	67.2389	89.0781		51.6081	49.8639	66.5534
296	121.558	121.578	136.303		111.027	107.195	132.548		104.335	102.809	129.889		99.7253	97.3958	125.976		91.5365	91.3314	117.651		82.4447	81.4857	106.569		67.9674	67.2897	89.1289		51.5378	49.903	66.5221
297	121.679	121.578	136.323		110.996	107.222	132.458		104.374	102.75	129.83		99.7057	97.4154	125.964		91.5833	91.3079	117.608		82.4329	81.4388	106.616		67.9284	67.3835	89.0469		51.5221	49.9147	66.5339
298	121.691	121.527	136.335		110.996	107.191	132.369		104.394	102.699	129.799		99.5768	97.3763	125.894		91.5872	91.3001	117.62		82.4447	81.4583	106.565		67.8698	67.4811	89.0703		51.5182	49.9303	66.5651
299	121.738	121.429	136.452		110.945	107.105	132.337		104.304	102.688	129.83		99.5651	97.2943	125.902		91.5755	91.2728	117.561		82.4329	81.4779	106.417		67.8776	67.5319	89.168		51.4206	50.0124	66.612
300	121.757	121.37	136.522		110.938	107.105	132.388		104.296	102.738	129.799		99.6823	97.1966	125.867		91.6263	91.39	117.573		82.3743	81.5052	106.335		67.9518	67.5632	89.2969		51.4089	50.0241	66.5417
301	121.82	121.328	136.514		110.93	107.12	132.337		104.359	102.738	129.74		99.6745	97.0951	125.824		91.5638	91.4095	117.561		82.265	81.5365	106.354		67.9909	67.61	89.3281		51.3893	50.0553	66.526
302	121.89	121.398	136.424		110.898	107.152	132.279		104.374	102.719	129.709		99.6979	97.0677	125.765		91.5443	91.4486	117.651		82.2845	81.6302	106.366		67.9674	67.6022	89.3164		51.4089	50.0827	66.5339
303	121.812	121.32	136.354		110.898	107.242	132.337		104.386	102.719	129.748		99.6862	97.0169	125.675		91.5443	91.4212	117.741		82.3626	81.6497	106.366		67.9479	67.6725	89.418		51.5065	50.0827	66.5143
304	121.8	121.351	136.296		110.996	107.363	132.407		104.406	102.738	129.701		99.737	96.9544	125.656		91.6732	91.4486	117.76		82.4056	81.5794	106.475		67.9167	67.6413	89.4883		51.4987	50.1022	66.5065
305	121.831	121.429	136.206		111.008	107.472	132.439		104.413	102.797	129.658		99.7253	96.9154	125.632		91.7357	91.429	117.823		82.4837	81.5286	106.616		67.8776	67.6491	89.5312		51.526	50.0827	66.3815
306	121.769	121.499	136.186		110.957	107.534	132.505		104.359	102.801	129.6		99.6745	96.9271	125.683		91.7357	91.3978	117.831		82.4954	81.4974	106.706		67.8971	67.6608	89.5078		51.4557	50.0553	66.4557
307	121.742	121.456	136.194		110.996	107.624	132.568		104.312	102.781	129.588		99.7331	96.8841	125.812		91.8372	91.347	117.85		82.4954	81.556	106.764		67.8893	67.61	89.5195		51.4284	50.0124	66.526
308	121.73	121.359	136.315		110.996	107.671	132.697		104.316	102.75	129.498		99.7643	96.8841	125.913		91.9154	91.4095	117.768		82.5032	81.5169	106.803		67.9089	67.6921	89.5391		51.4167	49.9421	66.6042
309	121.867	121.409	136.393		111.027	107.632	132.716		104.234	102.731	129.451		99.7721	96.8646	125.964		91.9154	91.4407	117.694		82.4837	81.4661	106.866		67.9518	67.571	89.5273		51.3307	49.9811	66.6354
310	121.902	121.437	136.393		111.086	107.644	132.728		104.226	102.711	129.44		99.7526	97.0169	125.902		91.7357	91.4329	117.78		82.4056	81.5286	106.948		68.0378	67.571	89.4766		51.3776	49.9342	66.6823
311	121.87	121.437	136.444		111.035	107.585	132.697		104.206	102.68	129.42		99.8346	97.056	125.894		91.6732	91.4603	117.921		82.3236	81.5365	107.088		68.0807	67.5436	89.5156		51.2995	49.9147	66.7135
312	121.96	121.48	136.385		111.09	107.542	132.665		104.296	102.648	129.428		99.7917	97.1341	125.874		91.6849	91.4681	117.963		82.3822	81.5286	107.124		68.1081	67.4928	89.5273		51.3698	49.8249	66.612
313	121.999	121.519	136.323		111.106	107.453	132.619		104.195	102.68	129.369		99.737	97.2161	125.824		91.6654	91.4798	117.932		82.3939	81.4583	107.147		68.1667	67.5319	89.4883		51.3698	49.7663	66.5143
314	121.941	121.585	136.284		111.125	107.425	132.595		104.175	102.742	129.33		99.7253	97.2161	125.784		91.6068	91.472	118.022		82.4251	81.3685	107.237		68.1901	67.4303	89.4883		51.3268	49.7624	66.4557
315	121.788	121.687	136.206		111.137	107.37	132.568		104.117	102.758	129.397		99.776	97.1576	125.804		91.6966	91.5189	118.112		82.4329	81.4271	107.257		68.2214	67.4108	89.4883		51.2917	49.7936	66.3932
316	121.71	121.706	136.225		111.098	107.363	132.525		104.074	102.738	129.435		99.8932	97.0951	125.894		91.7669	91.5306	118.022		82.5345	81.5286	107.174		68.1276	67.3913	89.5703		51.1589	49.7624	66.3542
317	121.749	121.769	136.233		111.199	107.394	132.626		104.117	102.75	129.42		99.9167	97.1341	125.945		91.8255	91.5111	117.932		82.6322	81.6185	107.124		68.1003	67.4147	89.4883		51.237	49.7624	66.3737
318	121.8	121.679	136.233		111.324	107.503	132.638		104.066	102.871	129.432		99.9635	97.138	126.003		91.7826	91.4915	117.94		82.6712	81.6497	107.065		68.026	67.4811	89.3789		51.2174	49.7819	66.4245
319	121.839	121.648	136.253		111.309	107.515	132.587		104.105	102.898	129.529		99.944	97.1458	126.034		91.6849	91.5892	117.94		82.7415	81.6771	107.026		67.9596	67.4928	89.3984		51.1784	49.946	66.4831
320	122.031	121.667	136.253		111.356	107.425	132.564		104.156	102.961	129.607		99.9674	97.1771	126.011		91.7161	91.472	117.913		82.7337	81.6302	107.034		67.901	67.4694	89.3008		51.1589	50.0046	66.4948
Association SOCS2
	4 μM				2 μM				1 μM				0.5 μM				0.25 μM
1	3.32552	19.6797	167.539		31.8763	34.6543	27.6908		11.5208	10.3848	2.89648		7.55469	5.50911	6.74348		10.8053	9.60938	8.40755
2	75.9232	84.2305	140.795		75.7279	75.4356	72.9603		50.1185	50.3066	37.748		30.3828	29.8411	31.7552		21.5163	21.3008	21.6107
3	93.2318	94.5195	140.795		85.1185	83.8144	82.4915		67.0404	66.8965	62.2285		47.2031	46.0794	46.6419		30.5866	30.8125	30.4114
4	97.0755	97.2109	140.795		88.3372	86.5215	85.1907		72.9271	72.5566	69.8379		54.3242	52.6536	52.8919		35.5163	35.7812	35.4115
5	98.4935	98.5586	93.9141		89.7474	87.8848	86.5579		74.9896	74.9277	72.6387		57.3945	56.2708	55.7708		38.5163	38.3789	38.2279
6	99.0247	99.1172	84.0957		90.3607	88.7051	86.8001		76.4193	75.8691	74.3262		59.2539	58.1615	57.6419		40.4264	40.1094	39.8411
7	99.3607	99.3477	93.3457		90.7474	89.1543	86.9603		77.3997	76.6152	75.1894		60.4648	59.2826	58.7357		41.4342	41.7188	40.8021
8	99.6654	99.5391	96.6035		90.9583	89.334	87.14		77.7904	77.1269	75.8965		61.1719	60.0326	59.3294		42.0046	42.7695	41.5716
9	99.8255	99.7695	98.3926		91.2083	89.5527	87.1517		77.9622	77.5059	76.4551		61.6523	60.5911	59.9115		42.5358	43.418	42.2396
10	99.9935	99.9492	99.6973		91.4349	89.7949	87.14		78.181	77.6699	76.8184		61.9336	61.0404	60.3411		42.9538	44.0703	42.9818
11	100.134	100.047	100.416		91.7357	89.9121	87.0501		78.3177	77.9004	77.0371		62.1836	61.4036	60.8216		43.2936	44.5312	43.4076
12	100.314	100.16	100.873		91.8372	90.0332	86.8822		78.5404	78.1074	77.2363		62.4414	61.6497	61.0951		43.7858	44.9414	43.7201
13	100.462	100.289	101.232		91.8685	90.1973	86.847		78.6888	78.2598	77.3691		62.6719	61.931	61.3294		44.2155	45.168	43.9232
14	100.532	100.328	101.545		91.8411	90.2246	86.6517		78.8411	78.3848	77.4981		62.9219	62.263	61.5951		44.696	45.3008	44.099
15	100.603	100.356	101.795		91.8451	90.3731	86.4095		78.9466	78.5176	77.6074		63.1523	62.4818	61.8333		45.0749	45.4219	44.3177
16	100.693	100.457	101.994		91.8177	90.5254	86.3079		79.1185	78.5957	77.7168		63.3438	62.6224	61.974		45.4069	45.5	44.5833
17	100.802	100.586	102.338		91.7357	90.6934	86.1595		79.181	78.6699	77.8144		63.5039	62.7435	62.0521		45.6374	45.7109	44.8099
18	100.904	100.66	102.494		91.8177	90.8144	86.0814		79.1693	78.6777	77.9707		63.6523	62.8997	62.1107		45.8132	45.8203	44.9974
19	100.943	100.688	102.686		91.8568	90.9121	86.0501		79.1302	78.7676	78.2168		63.7812	63.0599	62.1615		45.9928	45.9102	45.2201
20	100.943	100.789	102.877		92.0482	91.0449	85.8197		79.1497	78.8652	78.3457		63.875	63.1615	62.1693		46.2467	46.0273	45.4818
21	101.025	100.816	102.846		92.1341	91.1348	85.7298		79.099	79.0488	78.5566		63.9844	63.2708	62.1693		46.5358	46.1992	45.6302
22	101.056	100.918	102.455		92.1966	91.1543	85.7181		79.0872	79.1387	78.6856		64.0859	63.3724	62.1302		46.6061	46.2969	45.7396
23	101.107	101	101.912		92.2943	91.2168	85.7532		79.2122	79.2363	78.8769		64.1758	63.4193	62.2904		46.696	46.4102	45.8997
24	101.103	101.098	101.217		92.3568	91.1816	85.7103		79.388	79.4199	78.9785		64.2617	63.4622	62.4427		46.7467	46.5	46.0013
25	101.134	101.289	100.506		92.4583	91.2129	85.722		79.5091	79.4668	78.9981		64.2734	63.4036	62.5404		46.8249	46.6797	46.0794
26	101.201	101.398	100.283		92.3568	91.2559	85.6595		79.5521	79.5293	78.9863		64.2617	63.4115	62.7435		46.8835	46.75	46.1029
27	101.271	101.481	100.283		92.306	91.3223	85.6517		79.6888	79.4277	78.9277		64.2344	63.5404	62.8841		46.9538	46.8281	46.1419
28	101.353	101.43	100.295		92.388	91.4121	85.679		79.7513	79.3887	79.0762		64.2539	63.5911	63.013		47.0553	46.9688	46.0521
29	101.353	101.438	100.307		92.4896	91.4863	85.679		79.7904	79.4394	79.0566		64.1914	63.7318	63.0326		47.2155	46.9805	46.099
30	101.384	101.438	100.385		92.5482	91.6816	85.64		79.849	79.4082	79.0879		64.2109	63.8529	63.0911		47.3366	47.1289	46.1771
31	101.454	101.488	100.436		92.4857	91.7949	85.5697		79.9505	79.4356	79.0957		64.2148	63.9896	63.2435		47.3952	47.1094	46.2083
32	101.544	101.5	100.463		92.6185	91.7949	85.4798		79.9388	79.459	79.2676		64.2227	64.0013	63.2044		47.3639	47.25	46.2201
33	101.564	101.578	100.443		92.7083	91.7324	85.4798		80.0208	79.5879	79.3965		64.2539	63.9232	63.224		47.3639	47.3477	46.2786
34	101.622	101.668	100.506		92.6966	91.6621	85.4681		79.9896	79.6152	79.3691		64.2109	63.9896	63.2396		47.4264	47.3711	46.4701
35	101.662	101.738	100.557		92.7083	91.5449	85.3704		79.9701	79.5684	79.4277		64.2227	63.9818	63.2005		47.3444	47.4297	46.4701
36	101.665	101.856	100.635		92.8372	91.5254	85.2689		79.9818	79.6191	79.5566		64.2148	63.9701	63.2122		47.3249	47.4102	46.3997
37	101.654	101.887	100.686		92.9076	91.6348	85.1204		80.0404	79.6348	79.6269		64.2539	63.9935	63.1732		47.2741	47.4414	46.4193
38	101.646	101.875	100.686		92.888	91.7519	84.9681		80.0599	79.6387	79.5879		64.2734	64.0208	63.3138		47.3171	47.4688	46.4779
39	101.654	101.879	100.654		92.9271	91.8418	84.89		80.0911	79.5879	79.5879		64.1914	64.0599	63.3919		47.235	47.457	46.513
40	101.654	101.879	100.584		92.9779	91.9121	84.7923		80.2279	79.6582	79.6504		64.2227	64.013	63.4427		47.1452	47.4297	46.5286
41	101.583	101.898	100.666		93.0755	91.916	84.722		80.2513	79.709	79.6973		64.1445	64.0013	63.4701		47.1647	47.3672	46.5482
42	101.615	101.801	100.603		93.0872	91.7324	84.6712		80.2005	79.7481	79.6777		64.1719	64.0091	63.5404		47.0866	47.3477	46.6693
43	101.665	101.75	100.525		93.2201	91.6738	84.6282		80.2513	79.7559	79.6699		64.1562	64.0286	63.5716		47.1842	47.3594	46.7708
44	101.662	101.777	100.522		93.388	91.6465	84.597		80.2786	79.8496	79.7481		64.1719	64.0638	63.5833		47.1764	47.2695	46.8177
45	101.654	101.887	100.666		93.4466	91.6426	84.64		80.2904	79.9082	79.7481		64.293	64.1224	63.5638		47.2272	47.2227	46.9388
46	101.642	102.027	100.623		93.4661	91.7324	84.6009		80.3021	79.8965	79.6973		64.2617	64.1927	63.5911		47.2819	47.3203	46.9583
47	101.79	102.16	100.736		93.3685	91.8535	84.6595		80.4427	79.9394	79.7481		64.3125	64.2201	63.6497		47.2038	47.4102	47.0326
48	101.833	102.297	100.865		93.3099	92.0137	84.679		80.5521	79.9473	79.7676		64.3242	64.2982	63.6615		47.1725	47.4297	47.0326
49	101.822	102.477	100.982		93.2708	92.1269	84.6595		80.6615	80.0879	79.8457		64.3633	64.2943	63.7513		47.0046	47.3711	47.0833
50	101.822	102.559	101.025		93.1966	92.2129	84.6478		80.7708	80.1543	79.8574		64.3906	64.2826	63.8216		46.8835	47.3281	47.0521
51	101.841	102.559	101.135		93.1576	92.3926	84.7298		80.931	80.1777	79.8379		64.3633	64.1224	63.8607		46.7467	47.3477	46.931
52	101.833	102.516	101.158		93.1185	92.4434	84.722		80.9115	80.2676	79.7637		64.4023	64.0404	63.9622		46.7077	47.2383	46.9388
53	101.833	102.469	101.166		93.1888	92.5137	84.7025		80.931	80.3379	79.6973		64.4727	64.0091	64.0443		46.7155	47.1406	46.931
54	101.771	102.43	101.127		93.2474	92.5449	84.7689		80.9896	80.4199	79.6777		64.4805	63.9505	64.0208		46.7467	47.1602	46.931
55	101.743	102.422	101.064		93.2513	92.5527	84.8118		80.9701	80.3457	79.6777		64.5117	63.9818	63.9622		46.7819	47.2422	46.8919
56	101.712	102.438	101.045		93.2865	92.5332	84.8704		81.0013	80.3262	79.6269		64.4844	64.0443	63.9036		46.8874	47.3008	46.9193
57	101.693	102.469	100.978		93.306	92.5137	84.9173		81.0013	80.3887	79.6894		64.4648	64.1927	63.9622		46.985	47.25	46.9466
58	101.626	102.539	100.943		93.388	92.5019	84.9095		81.0286	80.4668	79.7168		64.5547	64.3021	63.9505		47.0163	47.2812	46.9583
59	101.595	102.547	101.014		93.3841	92.4863	84.7728		81.0091	80.4981	79.6973		64.5312	64.3021	63.9505		47.0553	47.3711	47.0286
60	101.603	102.609	101.143		93.3958	92.4043	84.6829		81.0091	80.4082	79.8184		64.5234	64.263	64.0443		47.0827	47.3789	47.0911
61	101.693	102.617	101.283		93.4583	92.3144	84.6009		80.9505	80.3691	79.9551		64.543	64.1927	64.1107		47.196	47.4102	47.1497
62	101.712	102.668	101.393		93.4466	92.334	84.4681		80.9505	80.2676	80.0293		64.4844	64.1302	64.1615		47.235	47.4414	47.181
63	101.724	102.688	101.525		93.4583	92.3418	84.4212		80.888	80.1465	80.1777		64.543	64.0911	64.1302		47.2663	47.5	47.2201
64	101.845	102.66	101.533		93.4583	92.4121	84.4876		80.9271	80.1387	80.2871		64.4648	64.0521	64.1146		47.3171	47.5703	47.2591
65	101.892	102.719	101.475		93.4466	92.4316	84.5501		80.9896	80.0098	80.2559		64.4336	64.1341	64.1419		47.4069	47.6406	47.2708
66	101.993	102.867	101.436		93.4076	92.5059	84.5306		81.0208	80.1387	80.1973		64.4922	64.1927	64.1224		47.4655	47.7383	47.2474
67	102.032	102.981	101.353		93.388	92.7012	84.5697		81.0794	80.2676	80.0879		64.5664	64.3021	64.0716		47.4342	47.7188	47.1888
68	102.103	103.086	101.377		93.3958	92.7441	84.6204		81.0794	80.4082	80.0762		64.625	64.3802	63.9935		47.403	47.668	47.1693
69	102.173	103.207	101.365		93.4193	92.8652	84.6595		81.1497	80.4863	80.0566		64.6523	64.4232	64.0013		47.3132	47.6289	47.2591
70	102.134	103.269	101.385		93.3997	92.8731	84.6322		81.1615	80.5566	80.1074		64.6641	64.4544	64.013		47.1842	47.5195	47.2786
71	102.095	103.328	101.498		93.3763	92.9434	84.5892		81.2005	80.6309	80.1856		64.6641	64.431	63.9701		47.1061	47.4023	47.2591
72	102.052	103.266	101.627		93.4076	93.0137	84.6204		81.2591	80.6387	80.2676		64.625	64.3841	64.0326		47.1061	47.3281	47.2708
73	102.072	103.207	101.674		93.3958	92.9551	84.6595		81.2396	80.5762	80.3262		64.5703	64.3529	64.1732		47.1842	47.3008	47.3372
74	102.122	103.109	101.623		93.3607	92.9238	84.6361		81.181	80.5762	80.2871		64.5547	64.4036	64.1888		47.2546	47.418	47.3724
75	102.185	103.039	101.647		93.306	92.8418	84.5814		81.1185	80.5996	80.3262		64.5039	64.4935	64.1693		47.3639	47.4609	47.3919
76	102.29	103.066	101.654		93.2396	92.7363	84.5306		81.0911	80.5762	80.3769		64.4844	64.5443	64.1224		47.4147	47.4297	47.4193
77	102.322	103.109	101.666		93.2474	92.6426	84.5775		80.9701	80.6074	80.3379		64.4258	64.6224	63.974		47.4655	47.4414	47.4583
78	102.365	103.117	101.627		93.3255	92.6426	84.5306		80.8177	80.5449	80.2676		64.3633	64.7435	63.8333		47.3952	47.3672	47.4896
79	102.333	103.137	101.678		93.3997	92.7637	84.4564		80.8607	80.5684	80.334		64.3906	64.8802	63.681		47.2272	47.3203	47.513
80	102.314	103.188	101.787		93.4583	92.8535	84.4486		80.8802	80.5762	80.3691		64.4844	64.8333	63.6146		47.1257	47.25	47.5091
81	102.216	103.18	101.783		93.5794	92.8457	84.4486		80.9115	80.5449	80.3457		64.5352	64.7083	63.5521		46.985	47.1992	47.5599
82	102.126	103.121	101.885		93.7083	93.0723	84.4212		80.9779	80.5449	80.2871		64.6406	64.8021	63.4935		46.946	47.2812	47.5794
83	102.181	102.988	101.814		93.7552	93.2559	84.4173		81.0599	80.5879	80.3496		64.7812	64.8216	63.4505		46.9382	47.207	47.6224
84	102.232	102.91	101.814		93.6576	93.2715	84.4915		81.2083	80.709	80.3769		64.8633	64.8451	63.4036		46.9538	47.1719	47.7005
85	102.224	102.887	101.736		93.5091	93.2441	84.5618		81.2708	80.7207	80.2481		64.832	64.8411	63.4818		46.985	47.1172	47.7201
86	102.204	102.828	101.674		93.4193	93.2129	84.64		81.2982	80.7285	80.2871		64.7344	64.8529	63.4935		46.9538	47.0625	47.7083
87	102.302	102.84	101.725		93.2786	93.2559	84.6907		81.3802	80.7871	80.3262		64.5859	64.9896	63.4935		47.028	47.0117	47.5911
88	102.404	102.867	101.736		93.2982	93.2324	84.7611		81.3216	80.7988	80.3574		64.4258	65.0521	63.513		47.0241	46.9375	47.5404
89	102.443	102.938	101.834		93.3255	93.1543	84.7923		81.2786	80.8887	80.3574		64.375	65.0521	63.5599		47.0475	47.0078	47.4896
90	102.454	103.039	101.826		93.3685	93.1426	84.8001		81.1888	80.8965	80.3887		64.3711	65.0404	63.5716		47.0163	47.1484	47.4622
91	102.583	103.027	101.885		93.4466	93.1348	84.6868		81.2005	80.9785	80.4668		64.4023	65.0716	63.5443		46.9733	47.2188	47.431
92	102.634	103.019	101.955		93.4466	93.1113	84.7103		81.2279	81.0254	80.4356		64.4258	65.1107	63.5013		47.0163	47.2188	47.4427
93	102.693	103.078	101.955		93.4974	93.0723	84.7103		81.1888	81.0059	80.4356		64.5625	65.181	63.4935		46.9264	47.2695	47.5599
94	102.716	103.117	101.994		93.4857	92.9434	84.6868		81.3099	81.0176	80.4394		64.6641	65.2904	63.5599		46.9342	47.3594	47.638
95	102.693	103.129	102.045		93.4896	92.8027	84.6595		81.3997	80.8769	80.3965		64.6523	65.4701	63.5833		46.8561	47.3594	47.638
96	102.716	103.098	102.143		93.4388	92.7754	84.6634		81.5521	80.7363	80.3262		64.6133	65.5911	63.6536		46.7546	47.3008	47.6107
97	102.673	103.059	102.166		93.4583	92.7832	84.7572		81.6107	80.5254	80.2246		64.6406	65.7044	63.7005		46.735	47.25	47.6732
98	102.736	103.098	102.154		93.4974	92.8066	84.7103		81.6615	80.5059	80.2871		64.7227	65.763	63.8216		46.7272	47.3008	47.7826
99	102.704	103.117	102.135		93.5365	92.7949	84.7376		81.6771	80.5293	80.2988		64.7344	65.763	63.974		46.735	47.3398	47.7396
100	102.685	103.059	102.096		93.5677	92.7949	84.7923		81.6068	80.4902	80.3262		64.7031	65.681	64.0404		46.6335	47.4102	47.599
101	102.701	102.949	102.033		93.638	92.8848	84.7728		81.5326	80.5371	80.416		64.7227	65.5794	64.0716		46.5944	47.4883	47.599
102	102.763	102.938	102.014		93.8255	92.9551	84.7572		81.4583	80.6191	80.5371		64.7422	65.5521	64.1029		46.6647	47.5898	47.6185
103	102.763	102.996	102.166		93.9193	92.9551	84.7884		81.3919	80.6894	80.6269		64.7148	65.5443	64.181		46.6452	47.6797	47.5404
104	102.743	103	102.275		93.9388	92.9551	84.8782		81.3372	80.6894	80.4981		64.6211	65.5404	64.181		46.5475	47.7305	47.431
105	102.763	102.957	102.303		93.9388	92.9629	84.8626		81.4115	80.6074	80.4551		64.6328	65.513	64.1224		46.5046	47.75	47.4076
106	102.853	102.996	102.264		94.0443	93.0059	84.8392		81.431	80.6387	80.416		64.5938	65.4622	64.0911		46.5788	47.793	47.5208
107	102.892	103.137	102.283		94.0677	93.0137	84.8782		81.5091	80.6269	80.3887		64.5938	65.4544	64.0326		46.6842	47.832	47.5521
108	102.896	103.199	102.295		94.1107	93.0215	84.8704		81.5286	80.6152	80.3769		64.6445	65.3841	64.0208		46.7233	47.8711	47.6107
109	103.021	103.246	102.186		94.2357	93.0332	84.7806		81.5091	80.6269	80.4668		64.6133	65.2747	63.9935		46.8561	47.9219	47.6107
110	103.193	103.289	102.154		94.3372	92.9824	84.7415		81.5091	80.6152	80.5762		64.6328	65.2005	63.9505		46.9655	47.9805	47.6576
111	103.384	103.379	102.123		94.3997	93.0644	84.722		81.4193	80.6973	80.666		64.6328	65.1497	63.974		47.0241	48.1602	47.6615
112	103.431	103.426	102.186		94.3763	93.1934	84.679		81.3802	80.7676	80.7598		64.6836	65.1341	64.013		47.0358	48.168	47.5911
113	103.493	103.465	102.217		94.3568	93.2715	84.7493		81.3294	80.7754	80.7676		64.6445	65.1615	64.0911		46.9577	48.1094	47.5599
114	103.615	103.469	102.244		94.388	93.2832	84.8782		81.2786	80.8184	80.7285		64.5625	65.1732	64.1302		46.9655	48.1602	47.4701
115	103.642	103.398	102.295		94.306	93.291	85.0267		81.2513	80.8106	80.6699		64.582	65.224	64.2044		46.946	48.1484	47.4505
116	103.615	103.359	102.318		94.2279	93.3652	85.0579		81.2005	80.7754	80.6777		64.6328	65.2005	64.2826		46.9577	48.0898	47.4193
117	103.505	103.32	102.393		94.1576	93.4043	85.0892		81.1497	80.7793	80.7168		64.6133	65.1654	64.3919		46.985	47.9219	47.4505
118	103.493	103.269	102.494		94.138	93.3731	85.1712		81.2201	80.8496	80.6543		64.6016	65.1536	64.4544		46.9342	47.9297	47.3802
119	103.615	103.188	102.533		94.0599	93.3535	85.1322		81.181	80.8769	80.709		64.7344	65.0521	64.4935		47.0046	47.9883	47.349
120	103.572	103.18	102.596		94.0169	93.4434	85.1087		81.2005	80.9785	80.7598		64.832	65.0091	64.4115		46.9655	48.0273	47.2396
121	103.462	103.246	102.627		94.0286	93.5254	84.9798		81.2396	81.0684	80.8574		64.9336	64.9896	64.3255		46.8757	47.9805	47.1888
122	103.365	103.379	102.635		94.0091	93.5332	84.9212		81.2904	81.2051	80.8965		64.9531	65.0208	64.3294		46.8327	48.1094	47.1302
123	103.326	103.41	102.674		94.0365	93.4238	84.8392		81.3294	81.3301	80.9394		64.9844	65.1029	64.3216		46.8561	48.2188	47.099
124	103.365	103.527	102.686		94.181	93.3652	84.7728		81.2786	81.3574	80.9863		65.0156	65.2122	64.2708		47.0163	48.25	47.2396
125	103.263	103.656	102.736		94.2083	93.3457	84.7806		81.2904	81.4199	81.0059		64.9023	65.2826	64.2122		47.0475	48.2891	47.3802
126	103.236	103.738	102.686		94.2161	93.2832	84.7767		81.2904	81.3301	81.0176		64.9141	65.3021	64.3529		47.0866	48.2305	47.599
127	103.322	103.75	102.635		94.2669	93.2051	84.8392		81.3099	81.3262	80.9863		64.832	65.3099	64.513		47.1842	48.2266	47.7904
128	103.431	103.699	102.627		94.388	93.1934	84.9095		81.3411	81.3574	80.9863		64.7852	65.2904	64.4701		47.2272	48.1602	47.9388
129	103.532	103.731	102.557		94.388	93.3027	84.9017		81.4193	81.416	80.9981		64.7227	65.3021	64.4427		47.1569	48.0391	47.9466
130	103.654	103.758	102.525		94.2669	93.3535	84.89		81.5208	81.4863	80.9473		64.6328	65.263	64.4115		47.0553	47.9492	47.931
131	103.822	103.738	102.475		94.306	93.3652	84.89		81.5599	81.4981	80.9082		64.6445	65.2005	64.4427		47.0866	47.8984	47.8997
132	103.943	103.789	102.443		94.3255	93.4238	84.8392		81.5208	81.6269	80.8379		64.6328	65.2513	64.4115		47.1335	47.8906	47.8294
133	103.993	103.738	102.455		94.3255	93.3848	84.8197		81.5599	81.6387	80.7871		64.6719	65.2708	64.3216		47.0358	47.8281	47.7201
134	104.021	103.727	102.506		94.3372	93.4238	84.7572		81.5911	81.6191	80.7363		64.7344	65.3411	64.2943		46.9733	47.8398	47.6576
135	103.962	103.707	102.603		94.3997	93.3457	84.7806		81.5091	81.5098	80.6973		64.7812	65.3411	64.2513		46.9538	47.9062	47.6888
136	103.915	103.648	102.635		94.4271	93.3223	84.8704		81.4193	81.3379	80.7559		64.9141	65.3724	64.2435		46.9225	47.9492	47.6693
137	103.861	103.609	102.635		94.3763	93.4316	84.89		81.4271	81.2285	80.7559		64.9727	65.4115	64.2201		46.8561	47.9688	47.6497
138	103.904	103.578	102.635		94.3685	93.4746	84.89		81.5872	81.0957	80.7441		64.9531	65.3646	64.2357		46.7975	48.0586	47.5677
139	103.896	103.578	102.713		94.3958	93.5527	84.929		81.681	81.0098	80.7363		64.9219	65.4036	64.3099		46.7975	48.0977	47.6419
140	103.865	103.578	102.678		94.4076	93.5723	84.9798		81.6107	81.0059	80.6973		64.8516	65.431	64.3138		46.8366	48.1211	47.5404
141	103.943	103.59	102.654		94.4154	93.6152	85.0697		81.6888	81.041	80.6894		64.832	65.4505	64.3294		46.8249	48.0273	47.5521
142	103.974	103.598	102.615		94.4076	93.7207	85.0892		81.7396	80.9981	80.6348		64.7734	65.4388	64.3646		46.8444	47.9609	47.6029
143	103.974	103.629	102.615		94.4193	93.6816	85.1673		81.7396	81.0098	80.7363		64.7812	65.4427	64.3997		46.8053	47.8984	47.9622
144	103.833	103.617	102.553		94.388	93.6543	85.1087		81.7396	81.0879	80.7754		64.8438	65.4505	64.4818		46.6725	47.75	48.2513
145	103.802	103.598	102.545		94.3177	93.6856	85.097		81.7083	81.1582	80.8652		64.9336	65.431	64.724		46.6335	47.7188	48.599
146	103.743	103.586	102.615		94.306	93.791	85.1204		81.7669	81.1465	80.9668		65.0195	65.349	65.3529		46.5553	47.6602	48.6888
147	103.662	103.617	102.647		94.3372	93.9434	85.0814		81.7318	81.1152	81.0879		65.1016	65.2435	65.9818		46.6647	47.6797	48.7513
148	103.615	103.609	102.713		94.3372	93.9746	85.0892		81.6888	81.1387	81.2051		65.1641	65.2005	66.2005		46.7663	47.7109	48.7708
149	103.552	103.617	102.795		94.3177	93.9512	84.9798		81.681	81.1269	81.1465		65.1445	65.1693	66.3216		46.9069	47.7695	48.7201
150	103.564	103.656	102.963		94.388	93.9043	84.9993		81.5286	81.1582	81.0996		65.1328	65.2005	66.2708		47.1257	47.8398	48.7083
151	103.525	103.676	102.994		94.4583	93.9043	84.9681		81.4505	81.2481	81.0566		65.082	65.2122	66.2318		47.2663	47.8516	48.6419
152	103.537	103.75	102.982		94.4193	93.8535	84.9407		81.431	81.2246	81.0762		64.9922	65.1927	66.2201		47.4772	47.8594	48.5716
153	103.564	103.758	102.936		94.3451	93.7832	84.929		81.4896	81.2871	80.9473		65.0312	65.2708	66.2318		47.4655	47.8906	48.513
154	103.634	103.797	102.978		94.349	93.8027	84.8704		81.5794	81.3379	80.8574		64.9219	65.3333	66.3099		47.485	47.8984	48.4583
155	103.615	103.809	103.014		94.3763	93.8926	84.8782		81.6419	81.4082	80.8574		64.8828	65.3841	66.2943		47.4342	47.8906	48.4583
156	103.603	103.82	102.998		94.3958	94.0137	84.9095		81.7201	81.4004	80.8887		64.793	65.3607	66.3841		47.446	47.8789	48.4701
157	103.595	103.84	102.975		94.349	94.0019	84.929		81.7279	81.3184	80.9356		64.7734	65.3021	66.5013		47.4069	47.8789	48.5208
158	103.576	103.84	103.025		94.306	94.0137	84.929		81.7279	81.3066	80.8965		64.8438	65.3997	66.4701		47.4342	47.8828	48.6771
159	103.611	103.777	103.096		94.3294	93.9941	84.8978		81.7396	81.1973	80.9277		64.8359	65.3919	66.4818		47.5475	47.8906	48.7005
160	103.591	103.707	103.143		94.2786	93.8926	84.89		81.7786	81.1387	80.9473		64.8828	65.3216	66.4232		47.5944	47.8398	48.7005
161	103.595	103.688	103.166		94.2161	93.8027	84.9017		81.7318	81.0801	80.9277		64.9258	65.2904	66.431		47.7233	47.7695	48.6927
162	103.603	103.769	103.252		94.2279	93.6426	84.9017		81.7083	81.0566	80.9356		65.0234	65.3802	66.4036		47.7546	47.7109	48.7122
163	103.65	103.84	103.326		94.2591	93.6465	84.9798		81.7201	80.9863	80.9473		65.0352	65.4818	66.3216		47.735	47.582	48.7513
164	103.654	103.91	103.303		94.2904	93.5957	85.0501		81.7591	80.9981	80.9277		64.9844	65.4115	66.3216		47.6842	47.5312	48.6302
165	103.583	103.906	103.295		94.2279	93.5527	85.097		81.7708	81.0566	80.9863		64.9297	65.3529	66.4036		47.5436	47.457	48.6419
166	103.525	103.961	103.213		94.1888	93.5527	85.0892		81.7005	81.0488	80.9863		64.9414	65.3529	66.3607		47.5788	47.3516	48.6419
167	103.443	104.07	103.147		94.2396	93.5762	85.0775		81.7083	81.0566	81.0566		64.9141	65.3607	66.3411		47.6139	47.1602	48.7005
168	103.423	104.059	103.072		94.2474	93.6035	85.0931		81.7591	81.0879	81.1269		64.8047	65.2513	66.3529		47.6257	47.0234	48.7279
169	103.392	104.027	103.057		94.181	93.541	84.9993		81.7904	81.1894	81.1582		64.8242	65.181	66.3646		47.6647	46.9883	48.7786
170	103.486	103.981	103.084		94.1966	93.5254	84.9603		81.8411	81.166	81.1465		64.832	65.2122	66.4544		47.653	46.9805	48.888
171	103.595	104.109	103.096		94.306	93.5137	84.8704		81.8607	81.1582	81.2363		64.8438	65.2943	66.4701		47.6725	46.8906	48.9622
172	103.665	104.129	103.205		94.3763	93.4824	84.8392		81.9115	81.1973	81.8301		64.9102	65.4036	66.5599		47.6647	46.8594	49.0091
173	103.822	104.16	103.283		94.4076	93.4043	84.7806		81.8411	81.1777	83.7285		65.0039	65.4036	66.6888		47.653	46.8906	49.0911
174	103.951	104.168	103.365		94.4193	93.4434	84.6478		81.7904	81.2285	83.7559		65.0039	65.431	66.7435		47.6335	46.8594	49.099
175	104.025	104.199	103.416		94.3958	93.5332	84.6282		81.7904	81.3066	83.7246		64.9648	65.4427	66.7904		47.6374	46.8516	49.099
176	104.072	104.227	103.385		94.4076	93.5762	84.6009		81.7396	81.3379	83.8691		65.0117	65.431	66.7513		47.653	46.8711	49.0794
177	104.06	104.258	103.346		94.2982	93.6035	84.7103		81.6888	81.3262	83.9394		65.0156	65.4115	66.7005		47.7467	46.8984	49.0599
178	104.122	104.277	103.283		94.2279	93.5762	84.7298		81.6302	81.3574	83.916		64.9531	65.3216	66.7318		47.8053	46.9492	49.1224
179	104.013	104.238	103.205		94.2474	93.6738	84.7806		81.7122	81.4863	84.0059		64.9336	65.3841	66.7122		47.8132	46.9609	49.2005
180	103.962	104.266	103.139		94.2279	93.6934	84.8822		81.6927	81.541	84.0371		64.9609	65.431	66.7005		47.8366	47.0195	49.2005
181	103.947	104.32	103.103		94.306	93.6543	84.89		81.7083	81.416	84.0566		64.9219	65.4505	66.681		47.8053	47.0508	49.2083
182	103.826	104.359	103.135		94.3294	93.6543	84.8782		81.7201	81.459	83.9668		64.8516	65.4232	66.681		47.8053	47	49.2122
183	103.782	104.32	103.174		94.388	93.7012	84.7103		81.7122	81.5176	83.9785		64.7812	65.431	66.6615		47.7546	46.9297	49.2318
184	103.704	104.316	103.193		94.4896	93.7832	84.64		81.763	81.4981	84.0293		64.7148	65.474	66.6419		47.6842	46.9297	49.1693
185	103.724	104.32	103.158		94.4779	93.7949	84.6009		81.7669	81.4746	84.0059		64.5625	65.4622	66.6419		47.6569	46.9414	49.0286
186	103.712	104.301	103.115		94.4974	93.8027	84.5501		81.8294	81.4199	84.0488		64.4609	65.4036	66.6536		47.696	46.9805	49.0716
187	103.622	104.211	103.115		94.5365	93.8535	84.5618		81.8607	81.4551	84.1074		64.4922	65.3919	66.6615		47.8249	47	49.1107
188	103.622	104.309	103.084		94.4974	93.9121	84.5384		81.9115	81.4863	84.2363		64.5312	65.4427	66.7122		47.946	47.082	49.1419
189	103.595	104.418	103.076		94.4466	93.916	84.6907		81.9583	81.4981	84.2871		64.582	65.431	66.8216		48.028	47.168	49.1497
190	103.622	104.43	103.088		94.3294	93.9629	84.7611		81.9779	81.4863	84.3457		64.6719	65.431	66.8841		48.0241	47.1289	49.1497
191	103.654	104.418	103.244		94.2669	93.9551	84.8197		82.0013	81.4785	84.3965		64.8555	65.4818	66.931		48.0944	47.1523	49.2513
192	103.685	104.438	103.346		94.1966	93.9316	84.8314		82.0208	81.5098	84.3691		64.9609	65.5521	66.9818		48.0944	47.1094	49.2318
193	103.782	104.508	103.416		94.1263	94.0059	84.7806		82.0208	81.4785	84.3652		65.0117	65.599	67.013		48.0749	47.0703	49.2591
194	103.853	104.469	103.525		94.0755	93.9824	84.6595		81.9779	81.4668	84.2949		65.0039	65.6029	66.9818		47.9264	47.0117	49.2396
195	103.931	104.469	103.725		94.0365	93.9746	84.4876		81.9388	81.5254	84.2051		64.9844	65.6732	66.9115		47.8249	46.9414	49.2904
196	103.986	104.559	103.807		94.1185	93.9316	84.4017		81.8802	81.5488	84.1465		64.9531	65.6927	66.8216		47.778	46.9805	49.3997
197	103.974	104.668	103.834		94.1576	93.8848	84.3001		81.8021	81.5488	84.1387		64.8125	65.7435	66.763		47.7272	46.8984	49.4701
198	104.064	104.699	103.897		94.1849	93.9824	84.2298		81.7982	81.5293	84.1309		64.7031	65.7396	66.763		47.6139	46.9414	49.4818
199	104.165	104.711	103.846		94.2279	94.0019	84.179		81.763	81.5644	84.1856		64.6328	65.724	66.8099		47.5163	47.0195	49.4271
200	104.243	104.719	103.834		94.3372	93.9824	84.2298		81.8099	81.5293	84.3066		64.5547	65.681	66.8529		47.5046	47.0391	49.5599
201	104.255	104.637	103.768		94.4583	94.0215	84.2884		81.8724	81.4551	84.4043		64.543	65.5911	66.8919		47.5749	47.0508	49.5872
202	104.302	104.57	103.693		94.5794	93.9551	84.3314		81.9115	81.4981	84.4668		64.4922	65.5208	66.8802		47.5944	47.1094	49.599
203	104.365	104.438	103.596		94.6771	93.9238	84.3704		81.9505	81.5176	84.4981		64.5234	65.3802	66.8021		47.5632	47.2305	49.5599
204	104.271	104.297	103.564		94.7747	93.8027	84.3392		81.9818	81.4277	84.5371		64.5938	65.2201	66.763		47.5358	47.3281	49.5677
205	104.134	104.258	103.666		94.8763	93.7246	84.3001		82.0404	81.3769	84.6074		64.6758	65.2122	66.7435		47.4772	47.3906	49.6576
206	104.013	104.277	103.623		94.8372	93.7519	84.3392		82.0833	81.3691	84.6074		64.7422	65.2201	66.7044		47.5046	47.5078	49.6497
207	103.962	104.25	103.572		94.7552	93.7754	84.39		82.0326	81.3574	84.5996		64.7539	65.2552	66.6302		47.5475	47.582	49.6302
208	103.782	104.148	103.603		94.7083	93.7441	84.39		82.1068	81.3769	84.5606		64.8242	65.2826	66.6732		47.6374	47.5508	49.6302
209	103.685	104.211	103.607		94.6185	93.8418	84.3626		82.1888	81.4004	84.4746		64.8516	65.2982	66.7044		47.696	47.5391	49.6224
210	103.693	104.269	103.506		94.5365	94.041	84.3118		82.1615	81.4277	84.4473		64.875	65.3411	66.7044		47.7467	47.4297	49.6302
211	103.806	104.25	103.377		94.4466	94.1543	84.3392		82.138	81.5176	84.3652		64.8945	65.2826	66.5599		47.7858	47.2891	49.6576
212	103.865	104.16	103.385		94.4661	94.1035	84.3197		82.1419	81.4981	84.3066		64.8125	65.181	66.5208		47.7546	47.1406	49.6615
213	103.986	104.289	103.334		94.5794	94.0644	84.2572		82.1419	81.4863	84.2168		64.8164	65.1224	66.474		47.6452	47.0703	49.5833
214	104.095	104.371	103.272		94.6576	94.1738	84.2572		82.181	81.5176	84.1582		64.8438	65.0404	66.4544		47.5944	47.0391	49.5326
215	104.193	104.359	103.225		94.6771	94.2324	84.2493		82.1302	81.5176	84.1465		64.8359	64.9896	66.5521		47.5475	46.9297	49.4701
216	104.154	104.359	103.256		94.7083	94.1934	84.2884		82.1419	81.5293	84.1504		64.7422	64.9349	66.5911		47.5436	46.9609	49.4583
217	104.173	104.348	103.205		94.7591	94.1231	84.3001		82.0677	81.5176	84.1074		64.6914	64.9818	66.7318		47.6647	47	49.4427
218	104.134	104.387	103.006		94.7591	94.1738	84.2415		82.0208	81.5801	84.0449		64.7344	64.9622	66.7708		47.7038	47.0195	49.4583
219	103.982	104.238	92.0918		94.7279	94.2519	84.1204		82.0599	81.6269	84.0879		64.7344	64.9427	66.8607		47.7663	47.0078	49.4388
220	103.212	104.121	104.447		94.6771	94.3027	84.0618		81.9115	81.5684	84.0762		64.5742	64.9505	66.8607		47.8678	47.0078	49.5286
221	104.353	104.059	104.397		94.6966	94.2871	84.1009		81.7904	81.5488	84.0684		64.5352	64.931	66.8607		47.9421	47.0703	49.6224
222	104.372	104.09	104.275		94.7396	94.2441	84.1595		81.7708	81.5176	84.0566		64.6016	64.8802	66.8724		47.9772	47.0781	49.6419
223	104.443	104.121	104.236		94.7396	94.334	84.1595		81.8411	81.4863	84.0684		64.5938	64.8333	66.7513		47.9655	47.0781	49.7122
224	104.341	104.102	104.264		94.7786	94.3926	84.2493		81.9115	81.4394	84.0996		64.5938	64.8724	66.7826		48.0671	47.0977	49.7201
225	104.423	104.168	104.283		94.7982	94.4629	84.3079		81.8997	81.4199	84.1152		64.5508	65.0521	66.8333		48.1764	47.0703	49.7904
226	104.462	104.289	104.283		94.7982	94.5449	84.2572		81.9115	81.4863	84.2559		64.5938	65.2044	66.8919		48.1842	47.1406	49.849
227	104.525	104.367	104.283		94.7669	94.5332	84.2181		82.0599	81.5371	84.2598		64.6133	65.3841	66.8802		48.1842	47.1992	49.8724
228	104.462	104.367	104.334		94.7669	94.5762	84.2376		82.1888	81.4199	84.2051		64.5938	65.4896	66.8607		48.1842	47.1484	49.8997
229	104.482	104.32	104.393		94.7161	94.5332	84.2806		82.2513	81.3379	84.1973		64.5547	65.6029	66.8607		48.1139	47.0781	49.8919
230	104.454	104.371	104.564		94.6497	94.4043	84.2611		82.1497	81.2481	84.1973		64.5039	65.7005	66.7826		48.0475	47.0898	49.9622
231	104.345	104.406	104.564		94.6771	94.3457	84.3118		82.1497	81.3262	84.166		64.4648	65.6497	66.7122		47.9733	47.082	50.0091
232	104.251	104.359	104.662		94.6771	94.2129	84.4017		82.1497	81.2754	84.1269		64.4531	65.5833	66.7318		47.8952	47.0586	50.0208
233	104.204	104.289	104.748		94.6966	94.1934	84.3626		82.1224	81.1699	84.1973		64.4102	65.5443	66.8138		47.7428	47.0195	50.0208
234	104.224	104.309	104.744		94.7591	94.2246	84.3197		82.0677	81.1191	84.2676		64.4023	65.5247	66.8529		47.6452	46.9883	50.0794
235	104.181	104.32	104.725		94.8255	94.166	84.3001		81.9193	81.1309	84.3262		64.4219	65.5638	66.9622		47.5944	46.9297	50.1302
236	104.154	104.246	104.674		94.9076	94.2441	84.2806		81.8997	81.1074	84.3262		64.3828	65.5326	67.1224		47.6178	46.8594	50.1224
237	104.103	104.231	104.635		94.8451	94.2754	84.2103		81.8997	81.0293	84.4082		64.3516	65.5013	67.2122		47.5944	46.7695	50.1302
238	104.115	104.309	104.596		94.7396	94.291	84.1868		81.9115	80.9473	84.4668		64.3711	65.431	67.2201		47.5671	46.6016	50.1576
239	104.056	104.262	104.576		94.6849	94.334	84.3001		81.888	80.8691	84.5176		64.4531	65.3216	67.1497		47.6178	46.5195	50.2318
240	103.974	104.141	104.572		94.6185	94.3027	84.3509		81.8021	80.8457	84.4668		64.4141	65.2122	67.1029		47.6335	46.5586	50.2786
241	103.915	104.008	104.525		94.5677	94.3262	84.4173		81.7708	80.7598	84.3809		64.4219	65.1029	67.0833		47.7038	46.6094	50.2474
242	103.904	103.949	104.295		94.5169	94.2871	84.4876		81.7591	80.7285	84.2871		64.543	65.0208	67.013		47.6452	46.7188	50.2396
243	103.872	103.836	104.096		94.5169	94.2441	84.4993		81.7005	80.6973	84.2481		64.6328	64.974	66.9818		47.6257	46.7578	50.2513
244	103.904	103.731	103.654		94.5755	94.3144	84.4993		81.6302	80.7168	84.2871		64.5938	64.9935	66.9427		47.5749	46.8516	50.2396
245	103.993	103.68	76.7363		94.599	94.3144	84.4486		81.6888	80.7676	84.3379		64.5742	64.9935	66.9427		47.5866	46.8789	50.2591
246	104.04	103.688	39.1348		94.638	94.2637	84.4993		81.6615	80.7988	84.3066		64.6055	65.0716	66.9544		47.5749	46.9102	50.1693
247	104.095	103.707	42.2168		94.6693	94.3926	84.5111		81.7591	80.8496	84.3184		64.5898	65.0013	66.9427		47.5163	46.9883	50.2122
248	104.095	103.746	43.5059		94.6185	94.5137	84.5306		81.8099	80.7871	84.3496		64.543	64.9818	66.9505		47.4577	47.0781	50.2513
249	104.193	103.727	44.084		94.6341	94.5137	84.5501		81.8411	80.8574	84.2168		64.4844	64.9232	66.9193		47.403	47.1484	50.3802
250	104.255	103.586	52.3535		94.7005	94.5137	84.5697		81.7982	80.9082	84.0684		64.3945	64.9622	66.8607		47.4264	47.1719	50.4505
251	104.263	103.609	65.1856		94.7474	94.5059	84.5306		81.7513	80.9394	84.0371		64.3125	65.1419	66.9115		47.446	47.2578	50.4818
252	104.294	103.648	91.7754		94.6576	94.6231	84.4407		81.7904	80.9707	84.1269		64.2812	65.2122	66.931		47.4772	47.2891	50.5872
253	104.29	103.738	107.647		94.5677	94.6934	84.3509		81.7982	80.8887	84.2676		64.2227	65.2708	66.9427		47.485	47.25	50.6107
254	104.353	103.688	107.853		94.5677	94.6934	84.2689		81.7513	80.8652	84.3262		64.1953	65.3451	66.9115		47.485	47.2305	50.599
255	104.333	103.707	107.916		94.5286	94.7949	84.2103		81.6615	80.7793	84.416		64.1953	65.3411	66.9232		47.5749	47.2812	50.4818
256	104.31	103.84	108.025		94.3802	94.8457	84.2611		81.7005	80.6699	84.5566		64.2305	65.3216	66.9427		47.6217	47.3711	50.388
257	104.255	103.938	108.014		94.2669	94.8965	84.2689		81.6497	80.5879	84.6074		64.2812	65.3216	66.8138		47.6178	47.3789	50.3607
258	104.185	103.957	107.975		94.2786	94.8731	84.2532		81.6615	80.4082	84.5566		64.332	65.2513	66.7318		47.6842	47.3711	50.3411
259	104.122	103.996	107.947		94.2396	94.7519	84.2298		81.5716	80.3496	84.5059		64.3125	65.1419	66.7122		47.7858	47.3594	50.3099
260	104.025	104.047	107.924		94.138	94.6231	84.3392		81.5794	80.3496	84.5371		64.3125	65.0911	66.7318		47.8561	47.3008	50.2904
261	104.025	104.125	107.877		94.0599	94.5059	84.3782		81.6419	80.3496	84.5957		64.3555	65.0911	66.7044		47.8757	47.2617	50.3099
262	103.982	104.098	107.814		94.0286	94.3223	84.2806		81.6615	80.3457	84.6348		64.3125	64.9818	66.7044		47.8639	47.2578	50.388
263	103.896	104.019	107.826		94.0482	94.291	84.2884		81.6185	80.2988	84.6582		64.3008	64.9154	66.7435		47.8561	47.2812	50.3802
264	103.872	103.969	107.908		94.099	94.2637	84.3197		81.5911	80.3457	84.6856		64.2461	64.9036	66.7708		47.7936	47.3477	50.3997
265	103.912	103.832	108.006		94.1458	94.2324	84.2884		81.6185	80.3691	84.7559		64.2227	64.8802	66.8021		47.6921	47.5	50.4466
266	104.021	103.738	108.033		94.2474	94.2637	84.179		81.5365	80.3262	84.7168		64.2227	64.8607	66.7513		47.6217	47.6602	50.5091
267	104.013	103.688	108.025		94.349	94.2832	84.1595		81.4818	80.3457	84.6582		64.2031	64.8216	66.7591		47.5319	47.8203	50.5599
268	103.993	103.746	108.135		94.4583	94.3652	84.2572		81.4505	80.3574	84.5684		64.2109	64.7904	66.7318		47.4264	47.9219	50.4622
269	104.083	103.82	108.135		94.5677	94.3457	84.3001		81.4779	80.3457	84.4668		64.1602	64.7435	66.763		47.3366	48	50.4583
270	104.204	103.867	108.107		94.556	94.3926	84.2689		81.4701	80.2949	84.5059		64.1445	64.681	66.7708		47.2936	48.0898	50.3919
271	104.224	103.93	108.107		94.4974	94.4316	84.3704		81.4427	80.3457	84.4473		64.1758	64.7435	66.7591		47.235	48.1094	50.3216
272	104.072	103.988	108.135		94.5169	94.4746	84.3978		81.4583	80.4004	84.416		64.1055	64.7826	66.7904		47.235	48.0898	50.3099
273	104.005	104.008	108.174		94.4271	94.5059	84.429		81.5482	80.4043	84.3457		64.1641	64.8333	66.8333		47.278	48.0703	50.2708
274	104.021	103.977	108.103		94.3177	94.4707	84.4798		81.6107	80.4277	84.3457		64.2422	64.9896	66.9036		47.2741	48.0898	50.3802
275	104.013	103.887	108.076		94.1693	94.4941	84.4798		81.6497	80.5176	84.3262		64.2422	65.1302	66.9622		47.2155	48.1484	50.3177
276	103.935	103.898	108.045		94.138	94.4941	84.4095		81.763	80.6387	84.2285		64.2305	65.2122	66.9505		47.1217	48.1797	50.3411
277	103.931	103.938	107.951		94.1341	94.4941	84.3392		81.8177	80.6269	84.2559		64.2148	65.2201	66.931		47.0553	48.2383	50.3607
278	104.005	103.969	107.857		94.0794	94.4746	84.429		81.8099	80.5957	84.2793		64.2617	65.1615	66.9036		46.985	48.3594	50.3099
279	104.005	103.941	107.865		94.0482	94.5449	84.4095		81.7904	80.5488	84.4473		64.1133	65.1419	66.8997		46.8132	48.4688	50.3099
280	104.032	103.84	107.885		94.1185	94.5762	84.3782		81.7279	80.6074	84.5488		63.9531	65.0247	66.8919		46.6882	48.5	50.2318
281	103.993	103.801	107.853		94.1497	94.6465	84.3587		81.6927	80.5879	84.5762		63.9844	64.9857	66.8529		46.6452	48.4805	50.2786
282	104.001	103.769	107.885		94.1849	94.7519	84.4486		81.5404	80.6387	84.6856		64.0508	65.0521	66.8724		46.6647	48.5586	50.3294
283	104.111	103.719	107.955		94.2201	94.7832	84.4407		81.5013	80.7168	84.6777		64.0039	65.0716	66.974		46.6257	48.6328	50.3607
284	104.204	103.707	108.006		94.1888	94.8066	84.3079		81.5091	80.8379	84.6699		63.9727	65.1419	66.9701		46.5944	48.6602	50.4193
285	104.243	103.746	108.033		94.2279	94.8144	84.2611		81.5404	80.8965	84.5762		63.9531	65.0794	66.974		46.6452	48.6484	50.5404
286	104.263	103.797	108.025		94.2357	94.8731	84.1517		81.5716	80.8965	84.3965		64.0039	65.0404	67.0013		46.7155	48.7188	50.6497
287	104.263	103.84	108.064		94.2747	94.8848	84.0579		81.6185	80.9981	84.4277		63.9727	65.0208	67.0247		46.8249	48.8711	50.6693
288	104.243	103.82	108.045		94.3372	94.8535	84.0189		81.7201	81.0293	84.4277		63.9219	64.9935	67.0716		46.8053	48.8711	50.6888
289	104.165	103.789	107.975		94.4388	94.9043	84.14		81.7396	80.9981	84.4668		63.9414	64.9935	67.0716		46.8327	48.8906	50.6224
290	104.142	103.707	107.955		94.5794	94.9434	84.2103		81.7318	80.9746	84.4981		63.9453	64.9505	67.2201		46.8952	48.8711	50.4779
291	104.236	103.629	107.943		94.7083	94.9043	84.2376		81.6771	81.0254	84.6074		63.9805	65.0326	67.3646		46.9382	48.7891	50.1771
292	104.255	103.68	107.916		94.7396	94.9316	84.3392		81.7201	80.959	84.6894		63.9141	65.1654	67.4232		46.8757	48.7383	49.9974
293	104.255	103.75	107.865		94.7982	94.916	84.429		81.7201	80.9356	84.6582		63.8633	65.2122	67.5404		46.8053	48.5508	49.8021
294	104.345	103.738	107.853		94.7982	94.8144	84.5306		81.681	80.8262	84.5957		63.8438	65.181	67.5716		46.7936	48.3906	49.7279
295	104.314	103.828	107.807		94.6966	94.6934	84.4486		81.6615	80.8184	84.5644		63.793	65.2005	67.5716		46.735	48.2617	49.6888
296	104.333	103.93	107.826		94.6185	94.6035	84.4486		81.7201	80.8066	84.5801		63.7812	65.3724	67.5013		46.7038	48.1602	49.7396
297	104.333	104.109	107.826		94.5286	94.6035	84.5579		81.7318	80.7168	84.4863		63.7734	65.3802	67.474		46.6725	48.2383	49.7474
298	104.294	104.207	107.885		94.5365	94.5137	84.6517		81.8685	80.6582	84.5176		63.9023	65.3841	67.4349		46.7663	48.25	49.7826
299	104.236	104.297	108.025		94.5365	94.4746	84.64		81.9505	80.5371	84.5254		63.9648	65.349	67.4232		46.8171	48.2578	49.849
300	104.146	104.359	108.103		94.5443	94.4941	84.6986		81.9779	80.4902	84.6387		63.9961	65.3451	67.3529		46.8952	48.2188	49.9388
301	104.122	104.328	108.143		94.5872	94.5254	84.6712		82.0169	80.5098	84.6856		64.0547	65.3138	67.3021		47.0827	48.1719	49.9818
302	104.185	104.281	108.174		94.5951	94.5059	84.6126		82.0911	80.4199	84.7598		64.1133	65.2122	67.3411		47.196	48.0977	49.9505
303	104.173	104.18	108.143		94.5794	94.4629	84.5111		82.1888	80.4004	84.7207		64.1406	65.1693	67.2122		47.2663	47.9023	50.0091
304	104.251	104.129	108.154		94.5677	94.5332	84.4915		82.2005	80.4785	84.6191		64.0938	65.1107	67.1419		47.3561	47.6875	49.9896
305	104.333	104.027	108.045		94.5755	94.6543	84.5111		82.1107	80.5684	84.5176		64.1133	64.9818	66.9896		47.4342	47.5703	50.0091
306	104.392	104.027	107.978		94.5365	94.7246	84.5111		82.2279	80.6465	84.4551		64.1523	64.9583	67.0911		47.5749	47.5273	49.9896
307	104.431	104.117	107.936		94.6185	94.7441	84.6009		82.2708	80.6582	84.4356		64.1523	64.9036	67.1302		47.6061	47.5703	49.9818
308	104.365	104.188	107.912		94.7279	94.834	84.6087		82.181	80.7363	84.3848		64.1719	64.8529	67.1107		47.5553	47.5195	49.9818
309	104.322	104.219	107.904		94.7982	94.9238	84.6907		82.0599	80.8066	84.5176		64.1836	64.8138	67.1927		47.5241	47.5664	50.013
310	104.263	104.219	107.877		94.8177	94.9121	84.679		81.9193	80.8262	84.6269		64.2227	64.763	67.263		47.5358	47.6484	50.1497
311	104.333	104.297	107.904		94.8177	94.8848	84.6204		81.9193	80.8144	84.6152		64.1836	64.7318	67.3607		47.4616	47.6602	50.2591
312	104.412	104.32	107.982		94.7865	94.8926	84.5892		81.8919	80.7598	84.5957		64.1406	64.7435	67.3021		47.2858	47.6797	50.3919
313	104.454	104.348	108.045		94.6966	94.8926	84.4915		81.7826	80.7949	84.5566		64.1758	64.7318	67.2513		47.1335	47.6992	50.5208
314	104.451	104.391	108.045		94.5872	94.8926	84.5306		81.7786	80.7988	84.5371		64.1641	64.7435	67.263		47.0358	47.6797	50.7201
315	104.435	104.41	108.053		94.5482	94.8457	84.5189		81.7591	80.7793	84.4551		64.1211	64.763	67.3216		46.8874	47.6406	50.8568
316	104.482	104.379	108.072		94.5443	94.8652	84.7064		81.8021	80.709	84.4473		64.1836	64.7747	67.3724		46.6061	47.6562	51.0286
317	104.493	104.25	108.103		94.5169	94.7754	84.7611		81.8216	80.7168	84.459		64.293	64.8021	67.4232		46.4733	47.6562	51.1302
318	104.474	103.758	108.096		94.5365	94.7441	84.7572		81.7708	80.7871	84.4668		64.3633	64.7552	67.4505		46.4772	47.6406	51.138
319	104.443	112.586	108.182		94.5794	94.7949	84.7103		81.8372	80.7363	84.4356		64.3242	64.8138	67.4544		46.4069	47.5312	51.1693
320	104.501	126.219	108.217		94.5599	94.8144	84.6907		81.931	80.7051	84.4551		64.3438	64.8451	67.4427		46.3444	47.4492	51.1927

## Sheet: Figure 5
Figure 5f	Relative level of pSTAT5
WT				L81F				R96C				L81F, R96C
-	Dox	F3	Dox+F3	-	Dox	F3	Dox+F3	-	Dox	F3	Dox+F3	-	Dox	F3	Dox+F3
1	0.405926	0.874482	0.183543	1.08135	0.374866	1.17239	0.44159	1.16584	0.982609	1.13032	0.904736	0.99871	0.740639	1.18026	0.901536
1	0.486786	0.893442	0.256642	1.14387	0.558618	1.03228	0.549512	1.11197	0.88585	0.764797	0.664751	0.716704	0.497296	0.84469	0.620649
1	0.45908	0.815838	0.278125	1.07988	0.656322	1.20668	0.528774	1.0528	0.869913	0.904559	0.558914	1.00471	0.933353	0.996576	0.815942

## Sheet: Table 1
SPR data
Conc (µM)	Sample	binding_late, rel resp (RU), ref sub, Ranking: binding levels	Relative binding
0	SOCS2 vs F3 H6K	2970.74	1
0.1	SOCS2 vs F3 H6K	2805.62	0.944417
0.3	SOCS2 vs F3 H6K	2580.91	0.868775
1	SOCS2 vs F3 H6K	1889.22	0.635942
3	SOCS2 vs F3 H6K	550.628	0.18535
10	SOCS2 vs F3 H6K	23.4036	0.00787802
0	SOCS2 vs F3 H6K	892.241	1
10	SOCS2 vs F3 H6K	76.6218	0.0858756
3	SOCS2 vs F3 H6K	197.516	0.22137
1	SOCS2 vs F3 H6K	530.788	0.594893
0.3	SOCS2 vs F3 H6K	767.083	0.859725
0.1	SOCS2 vs F3 H6K	848.296	0.950747
0	SOCS2 vs F3 H6K	788.068	1
10	SOCS2 vs F3 H6K	42.8041	0.0543152
3	SOCS2 vs F3 H6K	145.159	0.184196
1	SOCS2 vs F3 H6K	436.071	0.553342
0.3	SOCS2 vs F3 H6K	661.271	0.839105
0.1	SOCS2 vs F3 H6K	741.869	0.941377
0	SOCS2 vs F3 K10H	2924.53	1
0.1	SOCS2 vs F3 K10H	2871.91	0.982007
0.3	SOCS2 vs F3 K10H	2879.63	0.984646
1	SOCS2 vs F3 K10H	2862.43	0.978765
3	SOCS2 vs F3 K10H	2771.6	0.947707
10	SOCS2 vs F3 K10H	2323.52	0.794494
0	SOCS2 vs F3 K10H	906.721	1
10	SOCS2 vs F3 K10H	830.957	0.916442
3	SOCS2 vs F3 K10H	880.092	0.970633
1	SOCS2 vs F3 K10H	896.409	0.988627
0.3	SOCS2 vs F3 K10H	903.921	0.996912
0.1	SOCS2 vs F3 K10H	904.398	0.997438
0	SOCS2 vs F3 K10H	902.335	1
10	SOCS2 vs F3 K10H	827.672	0.917255
3	SOCS2 vs F3 K10H	874.357	0.968993
1	SOCS2 vs F3 K10H	890.4	0.986773
0.3	SOCS2 vs F3 K10H	892.015	0.988563
0.1	SOCS2 vs F3 K10H	899.792	0.997182
0	SOCS2 vs F3 L7V	2897.02	1
0.1	SOCS2 vs F3 L7V	2769.21	0.955883
0.3	SOCS2 vs F3 L7V	2655.41	0.9166
1	SOCS2 vs F3 L7V	2282.11	0.787743
3	SOCS2 vs F3 L7V	1360.55	0.469639
10	SOCS2 vs F3 L7V	418.327	0.144399
0	SOCS2 vs F3 L7V	804.822	1
10	SOCS2 vs F3 L7V	87.4551	0.108664
3	SOCS2 vs F3 L7V	260.738	0.32397
1	SOCS2 vs F3 L7V	535.237	0.665038
0.3	SOCS2 vs F3 L7V	699.228	0.868799
0.1	SOCS2 vs F3 L7V	761.527	0.946206
0	SOCS2 vs F3 L7V	796.259	1
10	SOCS2 vs F3 L7V	87.0703	0.109349
3	SOCS2 vs F3 L7V	259.966	0.326484
1	SOCS2 vs F3 L7V	534.361	0.67109
0.3	SOCS2 vs F3 L7V	694.671	0.872418
0.1	SOCS2 vs F3 L7V	756.65	0.950256
0	SOCS2 vs F3 W11F	890.279	1
10	SOCS2 vs F3 W11F	79.2109	0.0889731
3	SOCS2 vs F3 W11F	222.215	0.249601
1	SOCS2 vs F3 W11F	539.43	0.605911
0.3	SOCS2 vs F3 W11F	762.781	0.856789
0.1	SOCS2 vs F3 W11F	842.936	0.946822
0	SOCS2 vs F3 W11F	880.741	1
10	SOCS2 vs F3 W11F	79.8555	0.0906685
3	SOCS2 vs F3 W11F	219.511	0.249234
1	SOCS2 vs F3 W11F	534.531	0.60691
0.3	SOCS2 vs F3 W11F	756.894	0.859383
0.1	SOCS2 vs F3 W11F	837.536	0.950945
0	SOCS2 vs F3 W11F	2860.28	1
0.1	SOCS2 vs F3 W11F	2700.56	0.944158
0.3	SOCS2 vs F3 W11F	2678.62	0.936489
1	SOCS2 vs F3 W11F	2451.52	0.85709
3	SOCS2 vs F3 W11F	1789.03	0.625473
10	SOCS2 vs F3 W11F	515	0.180052
0	SOCS2 vs delta N3 C3	757.303
10	SOCS2 vs delta N3 C3	723.003
3	SOCS2 vs delta N3 C3	740.678
1	SOCS2 vs delta N3 C3	750.088
0.3	SOCS2 vs delta N3 C3	752.966
0.1	SOCS2 vs delta N3 C3	754.442
0	SOCS2 vs delta N3 C3	754.001
10	SOCS2 vs delta N3 C3	719.113
3	SOCS2 vs delta N3 C3	736.551
1	SOCS2 vs delta N3 C3	745.251
0.3	SOCS2 vs delta N3 C3	748.169
0.1	SOCS2 vs delta N3 C3	751.069
0	SOCS2 vs delta N3 C3	749.166
10	SOCS2 vs delta N3 C3	713.65
3	SOCS2 vs delta N3 C3	731.257
1	SOCS2 vs delta N3 C3	740.982
0.3	SOCS2 vs delta N3 C3	742.912
0.1	SOCS2 vs delta N3 C3	724.448
0	SOCS2 vs delta N2 C2	868.091	1
10	SOCS2 vs delta N2 C2	191.075	0.220109
3	SOCS2 vs delta N2 C2	425.178	0.489785
1	SOCS2 vs delta N2 C2	680.02	0.783351
0.3	SOCS2 vs delta N2 C2	801.854	0.923698
0.1	SOCS2 vs delta N2 C2	844.275	0.972565
0	SOCS2 vs delta N2 C2	863.435	1
10	SOCS2 vs delta N2 C2	193.391	0.223979
3	SOCS2 vs delta N2 C2	433.347	0.501887
1	SOCS2 vs delta N2 C2	676.863	0.783919
0.3	SOCS2 vs delta N2 C2	793.008	0.918434
0.1	SOCS2 vs delta N2 C2	837.572	0.970047
0	SOCS2 vs delta N2 C2	2774.34	1
0.1	SOCS2 vs delta N2 C2	2620.03	0.944378
0.3	SOCS2 vs delta N2 C2	2483.5	0.895169
1	SOCS2 vs delta N2 C2	2036.6	0.734084
3	SOCS2 vs delta N2 C2	1142.19	0.411699
10	SOCS2 vs delta N2 C2	476.925	0.171906
0	SOCS2 vs F3 M8L	784.143	1
10	SOCS2 vs F3 M8L	-14.6947	-0.0187398
3	SOCS2 vs F3 M8L	20.9603	0.0267302
1	SOCS2 vs F3 M8L	296.371	0.377955
0.3	SOCS2 vs F3 M8L	618.425	0.788663
0.1	SOCS2 vs F3 M8L	723.162	0.922232
0	SOCS2 vs F3 M8L	774.464	1
10	SOCS2 vs F3 M8L	-15.0378	-0.019417
3	SOCS2 vs F3 M8L	23.5085	0.0303545
1	SOCS2 vs F3 M8L	334.13	0.431434
0.3	SOCS2 vs F3 M8L	628.897	0.812042
0.1	SOCS2 vs F3 M8L	720.841	0.930761
0	SOCS2 vs F3 M8L	765.189	1
10	SOCS2 vs F3 M8L	-18.0814	-0.0236299
3	SOCS2 vs F3 M8L	19.2585	0.0251683
1	SOCS2 vs F3 M8L	296.547	0.387547
0.3	SOCS2 vs F3 M8L	609.183	0.796122
0.1	SOCS2 vs F3 M8L	708.855	0.92638
0	SOCS2 vs F3	42.1426	0.0468359
10	SOCS2 vs F3	5.61914	0.00624493
3	SOCS2 vs F3	6.44464	0.00716237
1	SOCS2 vs F3	11.6465	0.0129435
0.3	SOCS2 vs F3	33.8587	0.0376295
0.1	SOCS2 vs F3	39.1765	0.0435394
0	SOCS2 vs F3	40.5638	0.0969667
10	SOCS2 vs F3	6.04358	0.014447
3	SOCS2 vs F3	5.83722	0.0139537
1	SOCS2 vs F3	13.6055	0.0325235
0.3	SOCS2 vs F3	31.8568	0.0761527
0.1	SOCS2 vs F3	37.293	0.0891478
0	SOCS2 vs F3	42.7194	0.056097
10	SOCS2 vs F3	5.42639	0.00712567
3	SOCS2 vs F3	6.0918	0.00799945
1	SOCS2 vs F3	13.9265	0.0182875
0.3	SOCS2 vs F3	31.8008	0.0417592
0.1	SOCS2 vs F3	37.5631	0.049326

## Sheet: Table 2
SPR data
Conc (µM)	Sample	binding_late, rel resp (RU), ref sub, Ranking: binding levels	Relative binding
0	SOCS2 vs GHR	303.792	1
10	SOCS2 vs GHR	41.6453	0.137085
3	SOCS2 vs GHR	84.4576	0.278012
1	SOCS2 vs GHR	151.016	0.497105
0.3	SOCS2 vs GHR	221.162	0.728006
0.1	SOCS2 vs GHR	261.208	0.859828
0	SOCS2 vs GHR	291.658	1
10	SOCS2 vs GHR	46.5299	0.159536
3	SOCS2 vs GHR	89.3541	0.306366
1	SOCS2 vs GHR	155.107	0.531812
0.3	SOCS2 vs GHR	215.426	0.738624
0.1	SOCS2 vs GHR	253.102	0.867804
0	SOCS2 vs GHR	277.01	1
10	SOCS2 vs GHR	51.4031	0.185564
3	SOCS2 vs GHR	81.4694	0.294102
1	SOCS2 vs GHR	147.546	0.532635
0.3	SOCS2 vs GHR	206.435	0.745224
0.1	SOCS2 vs GHR	241.544	0.871968
0	SOCS2 +F3 vs GHR	808.471	1
10	SOCS2 +F3 vs GHR	19.392	0.023986
3	SOCS2 +F3 vs GHR	37.5586	0.0464563
1	SOCS2 +F3 vs GHR	89.8242	0.111104
0.3	SOCS2 +F3 vs GHR	216.959	0.268357
0.1	SOCS2 +F3 vs GHR	478.284	0.591591
0	SOCS2 +F3 vs GHR	834.855	1
10	SOCS2 +F3 vs GHR	24.7377	0.0296311
3	SOCS2 +F3 vs GHR	50.9199	0.0609925
1	SOCS2 +F3 vs GHR	118.579	0.142035
0.3	SOCS2 +F3 vs GHR	295.62	0.354098
0.1	SOCS2 +F3 vs GHR	568.013	0.680373
0	SOCS2 +F3 vs GHR	821.857	1
10	SOCS2 +F3 vs GHR	25.4668	0.0309869
3	SOCS2 +F3 vs GHR	45.7293	0.0556414
1	SOCS2 +F3 vs GHR	104.783	0.127496
0.3	SOCS2 +F3 vs GHR	248.697	0.302603
0.1	SOCS2 +F3 vs GHR	509.99	0.620533
0	SOCS2 vs F3	42.1426	1
10	SOCS2 vs F3	5.61914	0.133336
3	SOCS2 vs F3	6.44464	0.152925
1	SOCS2 vs F3	11.6465	0.276359
0.3	SOCS2 vs F3	33.8587	0.803432
0.1	SOCS2 vs F3	39.1765	0.929617
0	SOCS2 vs F3	40.5638	1
10	SOCS2 vs F3	6.04358	0.148989
3	SOCS2 vs F3	5.83722	0.143902
1	SOCS2 vs F3	13.6055	0.335409
0.3	SOCS2 vs F3	31.8568	0.785348
0.1	SOCS2 vs F3	37.293	0.919365
0	SOCS2 vs F3	42.7194	1
10	SOCS2 vs F3	5.42639	0.127024
3	SOCS2 vs F3	6.0918	0.1426
1	SOCS2 vs F3	13.9265	0.325998
0.3	SOCS2 vs F3	31.8008	0.74441
0.1	SOCS2 vs F3	37.5631	0.879298
0	SOCS2 L40F vs GHR	272.188	1
10	SOCS2 L40F vs GHR	33.821	0.124256
3	SOCS2 L40F vs GHR	69.0156	0.253559
1	SOCS2 L40F vs GHR	132.731	0.487644
0.3	SOCS2 L40F vs GHR	198.633	0.729765
0.1	SOCS2 L40F vs GHR	238.664	0.876837
0	SOCS2 L40F vs GHR	262.616	1
10	SOCS2 L40F vs GHR	32.8535	0.125101
3	SOCS2 L40F vs GHR	72.1537	0.274749
1	SOCS2 L40F vs GHR	135.09	0.514402
0.3	SOCS2 L40F vs GHR	198.429	0.755585
0.1	SOCS2 L40F vs GHR	233.754	0.890096
0	SOCS2 L40F vs GHR	258.025	1
10	SOCS2 L40F vs GHR	32.7051	0.126751
3	SOCS2 L40F vs GHR	72.1999	0.279817
1	SOCS2 L40F vs GHR	134.639	0.521804
0.3	SOCS2 L40F vs GHR	196.652	0.762141
0.1	SOCS2 L40F vs GHR	232.933	0.902752
0	SOCS2 L40F vs F3	22.1303	1
10	SOCS2 L40F vs F3	-3.51495	-0.15883
3	SOCS2 L40F vs F3	1.71808	0.0776349
1	SOCS2 L40F vs F3	10.8763	0.491467
0.3	SOCS2 L40F vs F3	17.8815	0.80801
0.1	SOCS2 L40F vs F3	21.3522	0.964844
0	SOCS2 L40F vs F3	22.9557	1
10	SOCS2 L40F vs F3	-2.79492	-0.121753
3	SOCS2 L40F vs F3	1.82031	0.0792966
1	SOCS2 L40F vs F3	11.5456	0.50295
0.3	SOCS2 L40F vs F3	18.5221	0.806861
0.1	SOCS2 L40F vs F3	21.8229	0.950652
0	SOCS2 L40F vs F3	23.3809	1
10	SOCS2 L40F vs F3	-2.86462	-0.12252
3	SOCS2 L40F vs F3	2.75	0.117617
1	SOCS2 L40F vs F3	11.8698	0.507671
0.3	SOCS2 L40F vs F3	18.8763	0.807337
0.1	SOCS2 L40F vs F3	21.7109	0.928575
0	SOCS2 L40F+F3 vs GHR	961.196	1
10	SOCS2 L40F+F3 vs GHR	34.2051	0.035586
3	SOCS2 L40F+F3 vs GHR	81.431	0.0847184
1	SOCS2 L40F+F3 vs GHR	213.299	0.221911
0.3	SOCS2 L40F+F3 vs GHR	479.904	0.499278
0.1	SOCS2 L40F+F3 vs GHR	758.806	0.789439
0	SOCS2 L40F+F3 vs GHR	990.212	1
10	SOCS2 L40F+F3 vs GHR	-207.103	-0.20915
3	SOCS2 L40F+F3 vs GHR	79.3972	0.080182
1	SOCS2 L40F+F3 vs GHR	209.394	0.211464
0.3	SOCS2 L40F+F3 vs GHR	477.092	0.481809
0.1	SOCS2 L40F+F3 vs GHR	754.645	0.762105
0	SOCS2 L40F+F3 vs GHR	988.696	1
10	SOCS2 L40F+F3 vs GHR	30.3268	0.0306735
3	SOCS2 L40F+F3 vs GHR	81.6478	0.0825813
1	SOCS2 L40F+F3 vs GHR	213.466	0.215907
0.3	SOCS2 L40F+F3 vs GHR	481.701	0.487209
0.1	SOCS2 L40F+F3 vs GHR	745.188	0.753708
0	SOCS2 L40A vs GHR	166.075	1
10	SOCS2 L40A vs GHR	27.9355	0.168211
3	SOCS2 L40A vs GHR	59.9648	0.361071
1	SOCS2 L40A vs GHR	95.8021	0.576861
0.3	SOCS2 L40A vs GHR	126.298	0.760489
0.1	SOCS2 L40A vs GHR	140.857	0.848152
0	SOCS2 L40A vs GHR	148.162	1
10	SOCS2 L40A vs GHR	21.9421	0.148095
3	SOCS2 L40A vs GHR	55.1927	0.372516
1	SOCS2 L40A vs GHR	96.1113	0.64869
0.3	SOCS2 L40A vs GHR	123.889	0.836174
0.1	SOCS2 L40A vs GHR	138.694	0.936096
0	SOCS2 L40A vs GHR	151.365	1
10	SOCS2 L40A vs GHR	30.3379	0.200428
3	SOCS2 L40A vs GHR	62.4245	0.41241
1	SOCS2 L40A vs GHR	95.5273	0.631105
0.3	SOCS2 L40A vs GHR	124.224	0.820691
0.1	SOCS2 L40A vs GHR	133.45	0.881641
0	SOCS2 L40A+F3 vs GHR	359.098	1
10	SOCS2 L40A+F3 vs GHR	19.3991	0.0540217
3	SOCS2 L40A+F3 vs GHR	42.8893	0.119436
1	SOCS2 L40A+F3 vs GHR	112.741	0.313956
0.3	SOCS2 L40A+F3 vs GHR	240.361	0.669347
0.1	SOCS2 L40A+F3 vs GHR	325.866	0.907456
0	SOCS2 L40A+F3 vs GHR	359.098	1
10	SOCS2 L40A+F3 vs GHR	-14.4583	-0.0402628
3	SOCS2 L40A+F3 vs GHR	26.6022	0.0740805
1	SOCS2 L40A+F3 vs GHR	103.951	0.289477
0.3	SOCS2 L40A+F3 vs GHR	198.971	0.554086
0.1	SOCS2 L40A+F3 vs GHR	273.097	0.760508
0	SOCS2 L40A+F3 vs GHR	359.098	1
10	SOCS2 L40A+F3 vs GHR	0.423218	0.00117856
3	SOCS2 L40A+F3 vs GHR	32.5971	0.0907747
1	SOCS2 L40A+F3 vs GHR	103.305	0.287678
0.3	SOCS2 L40A+F3 vs GHR	218.969	0.609776
0.1	SOCS2 L40A+F3 vs GHR	338.52	0.942695
0	SOCS2 L40A vs F3	72.6118
10	SOCS2 L40A vs F3	36.9192
3	SOCS2 L40A vs F3	-41.0706
1	SOCS2 L40A vs F3	54.7025
0.3	SOCS2 L40A vs F3	38.5542
0.1	SOCS2 L40A vs F3	26.2808
0	SOCS2 L40A vs F3	13.7317
10	SOCS2 L40A vs F3	-18.2664
3	SOCS2 L40A vs F3	14.8718
1	SOCS2 L40A vs F3	15.0397
0.3	SOCS2 L40A vs F3	14.1609
0.1	SOCS2 L40A vs F3	6.0459
0	SOCS2 L40A vs F3	-4.16064
10	SOCS2 L40A vs F3	-22.877
3	SOCS2 L40A vs F3	-23.9836
1	SOCS2 L40A vs F3	-30.8992
0.3	SOCS2 L40A vs F3	-37.4421
0.1	SOCS2 L40A vs F3	-34.4115
0	SOCS2 R41A vs GHR	323.973	1
10	SOCS2 R41A vs GHR	31.2799	0.0965511
3	SOCS2 R41A vs GHR	75.8496	0.234123
1	SOCS2 R41A vs GHR	150.857	0.465647
0.3	SOCS2 R41A vs GHR	229.54	0.708517
0.1	SOCS2 R41A vs GHR	277.153	0.855483
0	SOCS2 R41A vs GHR	808.158	1
10	SOCS2 R41A vs GHR	189.985	0.235084
3	SOCS2 R41A vs GHR	317.406	0.392753
1	SOCS2 R41A vs GHR	515.874	0.638334
0.3	SOCS2 R41A vs GHR	670.893	0.830151
0.1	SOCS2 R41A vs GHR	749.393	0.927286
0	SOCS2 R41A vs GHR	798.924	1
10	SOCS2 R41A vs GHR	100.838	0.126218
3	SOCS2 R41A vs GHR	184.539	0.230984
1	SOCS2 R41A vs GHR	350.154	0.438282
0.3	SOCS2 R41A vs GHR	548.816	0.686944
0.1	SOCS2 R41A vs GHR	684.195	0.856396
0	SOCS2 R41A+F3 vs GHR	749.518	1
10	SOCS2 R41A+F3 vs GHR	7.07553	0.00944011
3	SOCS2 R41A+F3 vs GHR	57.8926	0.0772398
1	SOCS2 R41A+F3 vs GHR	124.532	0.16615
0.3	SOCS2 R41A+F3 vs GHR	265.831	0.35467
0.1	SOCS2 R41A+F3 vs GHR	860.743	1.1484
0	SOCS2 R41A+F3 vs GHR	1180.87	1
10	SOCS2 R41A+F3 vs GHR	42.6244	0.0360956
3	SOCS2 R41A+F3 vs GHR	54.9512	0.0465343
1	SOCS2 R41A+F3 vs GHR	175.727	0.148811
0.3	SOCS2 R41A+F3 vs GHR	463.146	0.392206
0.1	SOCS2 R41A+F3 vs GHR	865.816	0.733199
0	SOCS2 R41A+F3 vs GHR	1153.7	1
10	SOCS2 R41A+F3 vs GHR	28.2786	0.0245113
3	SOCS2 R41A+F3 vs GHR	31.5807	0.0273735
1	SOCS2 R41A+F3 vs GHR	131.158	0.113685
0.3	SOCS2 R41A+F3 vs GHR	306.349	0.265536
0.1	SOCS2 R41A+F3 vs GHR	965.842	0.83717
0	SOCS2 R41A vs F3	533.231	1
10	SOCS2 R41A vs F3	72.3099	0.135607
3	SOCS2 R41A vs F3	83.5566	0.156699
1	SOCS2 R41A vs F3	267.131	0.500967
0.3	SOCS2 R41A vs F3	436.134	0.817908
0.1	SOCS2 R41A vs F3	475.93	0.89254
0	SOCS2 R41A vs F3	476.257	1
10	SOCS2 R41A vs F3	15.3522	0.0322351
3	SOCS2 R41A vs F3	23.4778	0.0492966
1	SOCS2 R41A vs F3	225.436	0.47335
0.3	SOCS2 R41A vs F3	404.691	0.849733
0.1	SOCS2 R41A vs F3	442.234	0.928562
0	SOCS2 R41A vs F3	477.503	1
10	SOCS2 R41A vs F3	11.1712	0.0233951
3	SOCS2 R41A vs F3	22.6035	0.0473369
1	SOCS2 R41A vs F3	221.744	0.464382
0.3	SOCS2 R41A vs F3	425.342	0.890763
0.1	SOCS2 R41A vs F3	476.95	0.998841
0	SOCS2 L36A vs GHR	214.862	1
10	SOCS2 L36A vs GHR	18.7916	0.0874591
3	SOCS2 L36A vs GHR	48.4836	0.22565
1	SOCS2 L36A vs GHR	98.4127	0.458028
0.3	SOCS2 L36A vs GHR	150.821	0.701943
0.1	SOCS2 L36A vs GHR	181.776	0.846014
0	SOCS2 L36A vs GHR	203.188	1
10	SOCS2 L36A vs GHR	19.3502	0.095233
3	SOCS2 L36A vs GHR	46.7154	0.229912
1	SOCS2 L36A vs GHR	91.4075	0.449866
0.3	SOCS2 L36A vs GHR	141.663	0.6972
0.1	SOCS2 L36A vs GHR	175.831	0.865363
0	SOCS2 L36A vs GHR	201.67	1
10	SOCS2 L36A vs GHR	24.623	0.122096
3	SOCS2 L36A vs GHR	49.5696	0.245796
1	SOCS2 L36A vs GHR	92.0436	0.456407
0.3	SOCS2 L36A vs GHR	141.208	0.700195
0.1	SOCS2 L36A vs GHR	172.984	0.85776
0	SOCS2 L36A+F3 vs GHR	271.661	1
10	SOCS2 L36A+F3 vs GHR	9.54755	0.0351451
3	SOCS2 L36A+F3 vs GHR	38.5768	0.142004
1	SOCS2 L36A+F3 vs GHR	92.1257	0.33912
0.3	SOCS2 L36A+F3 vs GHR	164.445	0.605331
0.1	SOCS2 L36A+F3 vs GHR	219.868	0.809347
0	SOCS2 L36A+F3 vs GHR	264.337	1
10	SOCS2 L36A+F3 vs GHR	9.31055	0.0352222
3	SOCS2 L36A+F3 vs GHR	35.5742	0.134579
1	SOCS2 L36A+F3 vs GHR	89.6947	0.339319
0.3	SOCS2 L36A+F3 vs GHR	170.024	0.643209
0.1	SOCS2 L36A+F3 vs GHR	226.486	0.856806
0	SOCS2 L36A+F3 vs GHR	280.882	1
10	SOCS2 L36A+F3 vs GHR	10.3281	0.0367703
3	SOCS2 L36A+F3 vs GHR	36.7812	0.130949
1	SOCS2 L36A+F3 vs GHR	94.3001	0.335728
0.3	SOCS2 L36A+F3 vs GHR	162.56	0.57875
0.1	SOCS2 L36A+F3 vs GHR	259.018	0.922157
0	SOCS2 L36A vs F3	-1.81897
10	SOCS2 L36A vs F3	-4.30792
3	SOCS2 L36A vs F3	-3.2533
1	SOCS2 L36A vs F3	-2.4375
0.3	SOCS2 L36A vs F3	-3.13086
0.1	SOCS2 L36A vs F3	-2.19788
0	SOCS2 L36A vs F3	-2.75128
10	SOCS2 L36A vs F3	-4.03455
3	SOCS2 L36A vs F3	-3.48633
1	SOCS2 L36A vs F3	-3.37958
0.3	SOCS2 L36A vs F3	-2.19788
0.1	SOCS2 L36A vs F3	-3.23114
0	SOCS2 L36A vs F3	-2.34699
10	SOCS2 L36A vs F3	-3.67188
3	SOCS2 L36A vs F3	-3.5
1	SOCS2 L36A vs F3	-2.84247
0.3	SOCS2 L36A vs F3	-2.88739
0.1	SOCS2 L36A vs F3	-2.3288
0	SOCS2 Q45A vs GHR	313.7	1
10	SOCS2 Q45A vs GHR	51.1296	0.162989
3	SOCS2 Q45A vs GHR	100.658	0.320872
1	SOCS2 Q45A vs GHR	174.485	0.556215
0.3	SOCS2 Q45A vs GHR	243.996	0.7778
0.1	SOCS2 Q45A vs GHR	284.811	0.907908
0	SOCS2 Q45A vs GHR	314.233	1
10	SOCS2 Q45A vs GHR	51.2376	0.163056
3	SOCS2 Q45A vs GHR	100.432	0.319609
1	SOCS2 Q45A vs GHR	175.973	0.560009
0.3	SOCS2 Q45A vs GHR	245.485	0.781219
0.1	SOCS2 Q45A vs GHR	279.954	0.890913
0	SOCS2 Q45A vs GHR	314.425	1
10	SOCS2 Q45A vs GHR	53.6302	0.170566
3	SOCS2 Q45A vs GHR	104.377	0.331962
1	SOCS2 Q45A vs GHR	178.026	0.566197
0.3	SOCS2 Q45A vs GHR	248.016	0.788794
0.1	SOCS2 Q45A vs GHR	285.331	0.90747
0	SOCS2 Q45A+F3 vs GHR	582.505	1
10	SOCS2 Q45A+F3 vs GHR	7.88818	0.0135418
3	SOCS2 Q45A+F3 vs GHR	24.8159	0.0426021
1	SOCS2 Q45A+F3 vs GHR	79.6589	0.136752
0.3	SOCS2 Q45A+F3 vs GHR	223.281	0.383312
0.1	SOCS2 Q45A+F3 vs GHR	419.701	0.72051
0	SOCS2 Q45A+F3 vs GHR	589.934	1
10	SOCS2 Q45A+F3 vs GHR	-107.796	-0.182726
3	SOCS2 Q45A+F3 vs GHR	23.1973	0.0393218
1	SOCS2 Q45A+F3 vs GHR	81.2368	0.137705
0.3	SOCS2 Q45A+F3 vs GHR	226.221	0.383468
0.1	SOCS2 Q45A+F3 vs GHR	412.473	0.699184
0	SOCS2 Q45A+F3 vs GHR	587.113	1
10	SOCS2 Q45A+F3 vs GHR	1.01807	0.00173402
3	SOCS2 Q45A+F3 vs GHR	375.223	0.639099
1	SOCS2 Q45A+F3 vs GHR	78.6274	0.133922
0.3	SOCS2 Q45A+F3 vs GHR	221.607	0.377452
0.1	SOCS2 Q45A+F3 vs GHR	414.032	0.7052
0	SOCS2 Q45A vs F3	491.134	1
10	SOCS2 Q45A vs F3	-1.34045	-0.00272931
3	SOCS2 Q45A vs F3	17.7903	0.036223
1	SOCS2 Q45A vs F3	295.59	0.601852
0.3	SOCS2 Q45A vs F3	449.451	0.91513
0.1	SOCS2 Q45A vs F3	498.306	1.0146
0	SOCS2 Q45A vs F3	523.936	1
10	SOCS2 Q45A vs F3	-4.36261	-0.00832662
3	SOCS2 Q45A vs F3	-0.20636	-0.000393865
1	SOCS2 Q45A vs F3	20.3906	0.0389182
0.3	SOCS2 Q45A vs F3	305.897	0.583844
0.1	SOCS2 Q45A vs F3	448.745	0.856489
0	SOCS2 Q45A vs F3	519.953	1
10	SOCS2 Q45A vs F3	-3.13281	-0.00602518
3	SOCS2 Q45A vs F3	8.21027	0.0157904
1	SOCS2 Q45A vs F3	84.7604	0.163015
0.3	SOCS2 Q45A vs F3	373.695	0.71871
0.1	SOCS2 Q45A vs F3	464.518	0.893385
0	SOCS2 Y49F vs GHR	756.6	1
10	SOCS2 Y49F vs GHR	90.5455	0.119674
3	SOCS2 Y49F vs GHR	203.9	0.269496
1	SOCS2 Y49F vs GHR	377.823	0.499369
0.3	SOCS2 Y49F vs GHR	555.223	0.733839
0.1	SOCS2 Y49F vs GHR	664.945	0.87886
0	SOCS2 Y49F vs GHR	752.848	1
10	SOCS2 Y49F vs GHR	95.4504	0.126786
3	SOCS2 Y49F vs GHR	202.727	0.26928
1	SOCS2 Y49F vs GHR	369.251	0.490472
0.3	SOCS2 Y49F vs GHR	548.529	0.728605
0.1	SOCS2 Y49F vs GHR	659.081	0.87545
0	SOCS2 Y49F vs GHR	740.186	1
10	SOCS2 Y49F vs GHR	99.6543	0.134634
3	SOCS2 Y49F vs GHR	204.733	0.276597
1	SOCS2 Y49F vs GHR	370.767	0.500911
0.3	SOCS2 Y49F vs GHR	540.219	0.729843
0.1	SOCS2 Y49F vs GHR	646.913	0.873988
0	SOCS2 Y49F+F3 vs GHR	1270.99	1
10	SOCS2 Y49F+F3 vs GHR	12.7917	0.0100643
3	SOCS2 Y49F+F3 vs GHR	50.9199	0.040063
1	SOCS2 Y49F+F3 vs GHR	149.129	0.117332
0.3	SOCS2 Y49F+F3 vs GHR	426.232	0.335353
0.1	SOCS2 Y49F+F3 vs GHR	871.216	0.685459
0	SOCS2 Y49F+F3 vs GHR	1232.12	1
10	SOCS2 Y49F+F3 vs GHR	11.4264	0.0092738
3	SOCS2 Y49F+F3 vs GHR	49.5208	0.0401916
1	SOCS2 Y49F+F3 vs GHR	151.218	0.12273
0.3	SOCS2 Y49F+F3 vs GHR	428.236	0.347561
0.1	SOCS2 Y49F+F3 vs GHR	877.7	0.71235
0	SOCS2 Y49F+F3 vs GHR	1249.07	1
10	SOCS2 Y49F+F3 vs GHR	11.8171	0.00946071
3	SOCS2 Y49F+F3 vs GHR	50.2611	0.0402389
1	SOCS2 Y49F+F3 vs GHR	151.231	0.121075
0.3	SOCS2 Y49F+F3 vs GHR	429.148	0.343575
0.1	SOCS2 Y49F+F3 vs GHR	868.641	0.695433
0	SOCS2 Y49F vs F3	211.644	1
10	SOCS2 Y49F vs F3	-4.74219	-0.0224064
3	SOCS2 Y49F vs F3	1.95178	0.00922198
1	SOCS2 Y49F vs F3	103.519	0.48912
0.3	SOCS2 Y49F vs F3	175.743	0.830368
0.1	SOCS2 Y49F vs F3	194.38	0.918428
0	SOCS2 Y49F vs F3	203.437	1
10	SOCS2 Y49F vs F3	-6.04297	-0.0297044
3	SOCS2 Y49F vs F3	1.26367	0.00621162
1	SOCS2 Y49F vs F3	102.497	0.503829
0.3	SOCS2 Y49F vs F3	170.906	0.840091
0.1	SOCS2 Y49F vs F3	188.89	0.928494
0	SOCS2 Y49F vs F3	196.254	1
10	SOCS2 Y49F vs F3	-4.97723	-0.0253612
3	SOCS2 Y49F vs F3	0.997375	0.00508207
1	SOCS2 Y49F vs F3	98.72	0.503022
0.3	SOCS2 Y49F vs F3	164.093	0.836127
0.1	SOCS2 Y49F vs F3	182.982	0.932373
0	SOCS2 S78A vs GHR	176.833	1
10	SOCS2 S78A vs GHR	45.2604	0.255951
3	SOCS2 S78A vs GHR	86.6908	0.490242
1	SOCS2 S78A vs GHR	130.144	0.735972
0.3	SOCS2 S78A vs GHR	155.856	0.881373
0.1	SOCS2 S78A vs GHR	166.84	0.94349
0	SOCS2 S78A vs GHR	173.397	1
10	SOCS2 S78A vs GHR	65.0938	0.375404
3	SOCS2 S78A vs GHR	97.2637	0.560932
1	SOCS2 S78A vs GHR	152.606	0.880099
0.3	SOCS2 S78A vs GHR	187.66	1.08226
0.1	SOCS2 S78A vs GHR	185.109	1.06755
0	SOCS2 S78A vs GHR	173.563	1
10	SOCS2 S78A vs GHR	44.9798	0.259155
3	SOCS2 S78A vs GHR	85.6992	0.493764
1	SOCS2 S78A vs GHR	128.081	0.737948
0.3	SOCS2 S78A vs GHR	154.071	0.887694
0.1	SOCS2 S78A vs GHR	165.984	0.95633
0	SOCS2 S78A+F3 vs GHR	465.487	1
10	SOCS2 S78A+F3 vs GHR	9.15234	0.0196619
3	SOCS2 S78A+F3 vs GHR	37.0344	0.0795606
1	SOCS2 S78A+F3 vs GHR	113.623	0.244095
0.3	SOCS2 S78A+F3 vs GHR	258.207	0.554702
0.1	SOCS2 S78A+F3 vs GHR	393.815	0.846027
0	SOCS2 S78A+F3 vs GHR	486.533	1
10	SOCS2 S78A+F3 vs GHR	-4.96021	-0.010195
3	SOCS2 S78A+F3 vs GHR	35.0964	0.0721358
1	SOCS2 S78A+F3 vs GHR	109.374	0.224804
0.3	SOCS2 S78A+F3 vs GHR	254.087	0.522241
0.1	SOCS2 S78A+F3 vs GHR	393.82	0.809441
0	SOCS2 S78A+F3 vs GHR	490.867	1
10	SOCS2 S78A+F3 vs GHR	26.3743	0.0537299
3	SOCS2 S78A+F3 vs GHR	29.5098	0.0601176
1	SOCS2 S78A+F3 vs GHR	107.037	0.218057
0.3	SOCS2 S78A+F3 vs GHR	251.449	0.512255
0.1	SOCS2 S78A+F3 vs GHR	387.336	0.789085
0	SOCS2 S78A vs F3	39.444	1
10	SOCS2 S78A vs F3	-3.82059	-0.0968611
3	SOCS2 S78A vs F3	2.1608	0.0547814
1	SOCS2 S78A vs F3	20.3113	0.514941
0.3	SOCS2 S78A vs F3	30.9228	0.783967
0.1	SOCS2 S78A vs F3	35.1129	0.890197
0	SOCS2 S78A vs F3	38.4362	1
10	SOCS2 S78A vs F3	-3.50889	-0.0912914
3	SOCS2 S78A vs F3	9.53412	0.248051
1	SOCS2 S78A vs F3	27.8927	0.72569
0.3	SOCS2 S78A vs F3	33.2007	0.863789
0.1	SOCS2 S78A vs F3	34.0293	0.885346
0	SOCS2 S78A vs F3	37.4714	1
10	SOCS2 S78A vs F3	-3.18621	-0.0850305
3	SOCS2 S78A vs F3	5.91157	0.157762
1	SOCS2 S78A vs F3	21.6642	0.578153
0.3	SOCS2 S78A vs F3	31.0596	0.828889
0.1	SOCS2 S78A vs F3	33.3174	0.889143
0	SOCS2 Y99A vs GHR	108.037	1
10	SOCS2 Y99A vs GHR	25.237	0.233596
3	SOCS2 Y99A vs GHR	44.011	0.40737
1	SOCS2 Y99A vs GHR	70.108	0.648926
0.3	SOCS2 Y99A vs GHR	91.267	0.844774
0.1	SOCS2 Y99A vs GHR	101.272	0.937384
0	SOCS2 Y99A vs GHR	107.868	1
10	SOCS2 Y99A vs GHR	24.8743	0.230599
3	SOCS2 Y99A vs GHR	43.9851	0.407765
1	SOCS2 Y99A vs GHR	69.5052	0.644351
0.3	SOCS2 Y99A vs GHR	88.0924	0.816665
0.1	SOCS2 Y99A vs GHR	95.6804	0.887009
0	SOCS2 Y99A vs GHR	106.045	1
10	SOCS2 Y99A vs GHR	25.0463	0.236185
3	SOCS2 Y99A vs GHR	43.6901	0.411996
1	SOCS2 Y99A vs GHR	69.4245	0.654671
0.3	SOCS2 Y99A vs GHR	88.3268	0.832919
0.1	SOCS2 Y99A vs GHR	97.9082	0.923271
0	SOCS2 Y99A+F3 vs GHR	192.199	1
10	SOCS2 Y99A+F3 vs GHR	39.8313	0.20724
3	SOCS2 Y99A+F3 vs GHR	86.2351	0.448675
1	SOCS2 Y99A+F3 vs GHR	130.3	0.67794
0.3	SOCS2 Y99A+F3 vs GHR	152.756	0.794782
0.1	SOCS2 Y99A+F3 vs GHR	189.896	0.988016
0	SOCS2 Y99A+F3 vs GHR	198.485	1
10	SOCS2 Y99A+F3 vs GHR	37.4492	0.188675
3	SOCS2 Y99A+F3 vs GHR	78.4414	0.395201
1	SOCS2 Y99A+F3 vs GHR	129.656	0.653227
0.3	SOCS2 Y99A+F3 vs GHR	173.187	0.872544
0.1	SOCS2 Y99A+F3 vs GHR	201.905	1.01723
0	SOCS2 Y99A+F3 vs GHR	199.781	1
10	SOCS2 Y99A+F3 vs GHR	40.4458	0.202451
3	SOCS2 Y99A+F3 vs GHR	67.2481	0.33661
1	SOCS2 Y99A+F3 vs GHR	132.418	0.662817
0.3	SOCS2 Y99A+F3 vs GHR	112.508	0.56316
0.1	SOCS2 Y99A+F3 vs GHR	174.835	0.875137
0	SOCS2 Y99A vs F3	-1.25781
10	SOCS2 Y99A vs F3	-7.40558
3	SOCS2 Y99A vs F3	-4.13281
1	SOCS2 Y99A vs F3	-1.57358
0.3	SOCS2 Y99A vs F3	-0.251312
0.1	SOCS2 Y99A vs F3	0.714844
0	SOCS2 Y99A vs F3	0.509094
10	SOCS2 Y99A vs F3	-7.74155
3	SOCS2 Y99A vs F3	-5.96612
1	SOCS2 Y99A vs F3	-2.05987
0.3	SOCS2 Y99A vs F3	-1.57288
0.1	SOCS2 Y99A vs F3	-0.148438
0	SOCS2 Y99A vs F3	0.545593
10	SOCS2 Y99A vs F3	-7.14911
3	SOCS2 Y99A vs F3	-5.14972
1	SOCS2 Y99A vs F3	-2.37567
0.3	SOCS2 Y99A vs F3	-1.38995
0.1	SOCS2 Y99A vs F3	-0.0845947
0	SOCS2 L81F+F3 vs GHR	547.189	1
10	SOCS2 L81F+F3 vs GHR	92.8217	0.169633
3	SOCS2 L81F+F3 vs GHR	190.04	0.347303
1	SOCS2 L81F+F3 vs GHR	331.385	0.605612
0.3	SOCS2 L81F+F3 vs GHR	452.481	0.826918
0.1	SOCS2 L81F+F3 vs GHR	513.954	0.939262
0	SOCS2 L81F+F3 vs GHR	490.839	1
10	SOCS2 L81F+F3 vs GHR	92.1185	0.187676
3	SOCS2 L81F+F3 vs GHR	190.174	0.387447
1	SOCS2 L81F+F3 vs GHR	329.668	0.671642
0.3	SOCS2 L81F+F3 vs GHR	446.173	0.909002
0.1	SOCS2 L81F+F3 vs GHR	504.841	1.02853
0	SOCS2 L81F+F3 vs GHR	551.354	1
10	SOCS2 L81F+F3 vs GHR	90.4648	0.164078
3	SOCS2 L81F+F3 vs GHR	188.49	0.341868
1	SOCS2 L81F+F3 vs GHR	330.537	0.599501
0.3	SOCS2 L81F+F3 vs GHR	449.482	0.815233
0.1	SOCS2 L81F+F3 vs GHR	510.274	0.925494
0	SOCS2 L82F+F3 vs GHR	1237.76	1
10	SOCS2 L82F+F3 vs GHR	75.6146	0.06109
3	SOCS2 L82F+F3 vs GHR	179.275	0.144838
1	SOCS2 L82F+F3 vs GHR	395.411	0.319458
0.3	SOCS2 L82F+F3 vs GHR	736.079	0.594688
0.1	SOCS2 L82F+F3 vs GHR	1030.15	0.832272
0	SOCS2 L82F+F3 vs GHR	1225.63	1
10	SOCS2 L82F+F3 vs GHR	73.3548	0.0598506
3	SOCS2 L82F+F3 vs GHR	169.07	0.137946
1	SOCS2 L82F+F3 vs GHR	372.531	0.30395
0.3	SOCS2 L82F+F3 vs GHR	707.755	0.577461
0.1	SOCS2 L82F+F3 vs GHR	992.861	0.810082
0	SOCS2 L82F+F3 vs GHR	1181.87	1
10	SOCS2 L82F+F3 vs GHR	75.8822	0.0642052
3	SOCS2 L82F+F3 vs GHR	171.852	0.145407
1	SOCS2 L82F+F3 vs GHR	372.126	0.314862
0.3	SOCS2 L82F+F3 vs GHR	697.364	0.590051
0.1	SOCS2 L82F+F3 vs GHR	980.87	0.829931
0	SOCS2 L81F vs GHR	335.421	1
10	SOCS2 L81F vs GHR	65.6322	0.195671
3	SOCS2 L81F vs GHR	129.362	0.385671
1	SOCS2 L81F vs GHR	216.171	0.644476
0.3	SOCS2 L81F vs GHR	279.398	0.832978
0.1	SOCS2 L81F vs GHR	309.789	0.923584
0	SOCS2 L81F vs GHR	326.551	1
10	SOCS2 L81F vs GHR	62.931	0.192714
3	SOCS2 L81F vs GHR	125.153	0.383257
1	SOCS2 L81F vs GHR	209.922	0.642846
0.3	SOCS2 L81F vs GHR	276.225	0.845886
0.1	SOCS2 L81F vs GHR	300.462	0.920109
0	SOCS2 L81F vs GHR	323.182	1
10	SOCS2 L81F vs GHR	62.2018	0.192467
3	SOCS2 L81F vs GHR	125.205	0.387414
1	SOCS2 L81F vs GHR	210.214	0.65045
0.3	SOCS2 L81F vs GHR	269.902	0.835141
0.1	SOCS2 L81F vs GHR	300.567	0.930025
0	SOCS2 L82F vs GHR	498.866	1
10	SOCS2 L82F vs GHR	67.4362	0.135179
3	SOCS2 L82F vs GHR	144.355	0.289366
1	SOCS2 L82F vs GHR	265.656	0.532518
0.3	SOCS2 L82F vs GHR	385.859	0.773472
0.1	SOCS2 L82F vs GHR	462.836	0.927775
0	SOCS2 L82F vs GHR	510.288	1
10	SOCS2 L82F vs GHR	68.2936	0.133834
3	SOCS2 L82F vs GHR	149.471	0.292916
1	SOCS2 L82F vs GHR	272.483	0.533979
0.3	SOCS2 L82F vs GHR	385.505	0.755465
0.1	SOCS2 L82F vs GHR	454.926	0.89151
0	SOCS2 L82F vs GHR	482.741	1
10	SOCS2 L82F vs GHR	64.194	0.132978
3	SOCS2 L82F vs GHR	144.586	0.29951
1	SOCS2 L82F vs GHR	264.821	0.548578
0.3	SOCS2 L82F vs GHR	375.048	0.776913
0.1	SOCS2 L82F vs GHR	442.123	0.91586
0	SOCS2 L81F vs F3	-0.532532
10	SOCS2 L81F vs F3	-4.85998
3	SOCS2 L81F vs F3	-1.62237
1	SOCS2 L81F vs F3	-1.3913
0.3	SOCS2 L81F vs F3	-1.08398
0.1	SOCS2 L81F vs F3	-1.05664
0	SOCS2 L81F vs F3	-0.716125
10	SOCS2 L81F vs F3	-2.92835
3	SOCS2 L81F vs F3	-2.27734
1	SOCS2 L81F vs F3	-1.79883
0.3	SOCS2 L81F vs F3	-1.5423
0.1	SOCS2 L81F vs F3	-1.09045
0	SOCS2 L81F vs F3	-0.568359
10	SOCS2 L81F vs F3	-3.51953
3	SOCS2 L81F vs F3	-1.86267
1	SOCS2 L81F vs F3	-0.898438
0.3	SOCS2 L81F vs F3	-1.25909
0.1	SOCS2 L81F vs F3	-0.68811
0	SOCS2 L82F vs F3	51.3008	1
10	SOCS2 L82F vs F3	1.20312	0.0234524
3	SOCS2 L82F vs F3	15.8874	0.309691
1	SOCS2 L82F vs F3	34.6784	0.675982
0.3	SOCS2 L82F vs F3	44.6172	0.869718
0.1	SOCS2 L82F vs F3	49.2376	0.959783
0	SOCS2 L82F vs F3	51.7454	1
10	SOCS2 L82F vs F3	1.68426	0.0325491
3	SOCS2 L82F vs F3	15.8184	0.305696
1	SOCS2 L82F vs F3	34.4778	0.666297
0.3	SOCS2 L82F vs F3	44.1725	0.85365
0.1	SOCS2 L82F vs F3	48.4466	0.936249
0	SOCS2 L82F vs F3	51.3835	1
10	SOCS2 L82F vs F3	0.61261	0.0119223
3	SOCS2 L82F vs F3	15.7767	0.307038
1	SOCS2 L82F vs F3	34.2454	0.666468
0.3	SOCS2 L82F vs F3	43.8066	0.852543
0.1	SOCS2 L82F vs F3	48.1094	0.936281
0	SOCS2 L8182F vs GHR	1160.83	1
10	SOCS2 L8182F vs GHR	205.94	0.177408
3	SOCS2 L8182F vs GHR	174.146	0.150018
1	SOCS2 L8182F vs GHR	404.116	0.348127
0.3	SOCS2 L8182F vs GHR	715.885	0.616702
0.1	SOCS2 L8182F vs GHR	956.911	0.824334
0	SOCS2 L8182F vs GHR	1144	1
10	SOCS2 L8182F vs GHR	91.1152	0.079646
3	SOCS2 L8182F vs GHR	370.473	0.323839
1	SOCS2 L8182F vs GHR	676.516	0.591358
0.3	SOCS2 L8182F vs GHR	927.16	0.810453
0.1	SOCS2 L8182F vs GHR	1055.84	0.922937
0	SOCS2 L8182F vs GHR	1146.44	1
10	SOCS2 L8182F vs GHR	90.1907	0.0786702
3	SOCS2 L8182F vs GHR	285.184	0.248756
1	SOCS2 L8182F vs GHR	554.13	0.483348
0.3	SOCS2 L8182F vs GHR	848.613	0.740215
0.1	SOCS2 L8182F vs GHR	1010.03	0.881014
0	SOCS2 L8182F+F3 vs GHR	1164.16	1
10	SOCS2 L8182F+F3 vs GHR	97.0098	0.0833302
3	SOCS2 L8182F+F3 vs GHR	529.25	0.454619
1	SOCS2 L8182F+F3 vs GHR	740.265	0.635878
0.3	SOCS2 L8182F+F3 vs GHR	939.071	0.80665
0.1	SOCS2 L8182F+F3 vs GHR	927.333	0.796568
0	SOCS2 L8182F+F3 vs GHR	1158.34	1
10	SOCS2 L8182F+F3 vs GHR	397.3	0.342992
3	SOCS2 L8182F+F3 vs GHR	530.529	0.45801
1	SOCS2 L8182F+F3 vs GHR	710.631	0.613493
0.3	SOCS2 L8182F+F3 vs GHR	915.801	0.790618
0.1	SOCS2 L8182F+F3 vs GHR	1057.87	0.913266
0	SOCS2 L8182F+F3 vs GHR	1138	1
10	SOCS2 L8182F+F3 vs GHR	226.656	0.19917
3	SOCS2 L8182F+F3 vs GHR	533.236	0.468572
1	SOCS2 L8182F+F3 vs GHR	681.804	0.599124
0.3	SOCS2 L8182F+F3 vs GHR	858.48	0.754375
0.1	SOCS2 L8182F+F3 vs GHR	922.491	0.810624
0	SOCS2 L8182F vs F3	-0.889313
10	SOCS2 L8182F vs F3	-1.79425
3	SOCS2 L8182F vs F3	-32.8438
1	SOCS2 L8182F vs F3	-3.91864
0.3	SOCS2 L8182F vs F3	-2.21616
0.1	SOCS2 L8182F vs F3	-3.7168
0	SOCS2 L8182F vs F3	-4.25909
10	SOCS2 L8182F vs F3	-6.02017
3	SOCS2 L8182F vs F3	-5.50909
1	SOCS2 L8182F vs F3	-5.51239
0.3	SOCS2 L8182F vs F3	-4.25326
0.1	SOCS2 L8182F vs F3	-3.8288
0	SOCS2 L8182F vs F3	-3.35352
10	SOCS2 L8182F vs F3	-3.61914
3	SOCS2 L8182F vs F3	-5.02994
1	SOCS2 L8182F vs F3	-3.73178
0.3	SOCS2 L8182F vs F3	-3.7832
0.1	SOCS2 L8182F vs F3	-4.3255

## Sheet: Supplementary Figure 2
Supplementary figure 2a. SPR data
Conc (µM)	Sample	binding_late, rel resp (RU), ref sub, Ranking: binding levels	Relative binding
0	SOCS2 vs GHR	303.792	1
10	SOCS2 vs GHR	41.6453	0.137085
3	SOCS2 vs GHR	84.4576	0.278012
1	SOCS2 vs GHR	151.016	0.497105
0.3	SOCS2 vs GHR	221.162	0.728006
0.1	SOCS2 vs GHR	261.208	0.859828
0	SOCS2 vs GHR	291.658	1
10	SOCS2 vs GHR	46.5299	0.159536
3	SOCS2 vs GHR	89.3541	0.306366
1	SOCS2 vs GHR	155.107	0.531812
0.3	SOCS2 vs GHR	215.426	0.738624
0.1	SOCS2 vs GHR	253.102	0.867804
0	SOCS2 vs GHR	277.01	1
10	SOCS2 vs GHR	51.4031	0.185564
3	SOCS2 vs GHR	81.4694	0.294102
1	SOCS2 vs GHR	147.546	0.532635
0.3	SOCS2 vs GHR	206.435	0.745224
0.1	SOCS2 vs GHR	241.544	0.871968
0	SOCS2 +F3 vs GHR	808.471	1
10	SOCS2 +F3 vs GHR	19.392	0.023986
3	SOCS2 +F3 vs GHR	37.5586	0.0464563
1	SOCS2 +F3 vs GHR	89.8242	0.111104
0.3	SOCS2 +F3 vs GHR	216.959	0.268357
0.1	SOCS2 +F3 vs GHR	478.284	0.591591
0	SOCS2 +F3 vs GHR	834.855	1
10	SOCS2 +F3 vs GHR	24.7377	0.0296311
3	SOCS2 +F3 vs GHR	50.9199	0.0609925
1	SOCS2 +F3 vs GHR	118.579	0.142035
0.3	SOCS2 +F3 vs GHR	295.62	0.354098
0.1	SOCS2 +F3 vs GHR	568.013	0.680373
0	SOCS2 +F3 vs GHR	821.857	1
10	SOCS2 +F3 vs GHR	25.4668	0.0309869
3	SOCS2 +F3 vs GHR	45.7293	0.0556414
1	SOCS2 +F3 vs GHR	104.783	0.127496
0.3	SOCS2 +F3 vs GHR	248.697	0.302603
0.1	SOCS2 +F3 vs GHR	509.99	0.620533
0	SOCS2 vs F3	42.1426	1
10	SOCS2 vs F3	5.61914	0.133336
3	SOCS2 vs F3	6.44464	0.152925
1	SOCS2 vs F3	11.6465	0.276359
0.3	SOCS2 vs F3	33.8587	0.803432
0.1	SOCS2 vs F3	39.1765	0.929617
0	SOCS2 vs F3	40.5638	1
10	SOCS2 vs F3	6.04358	0.148989
3	SOCS2 vs F3	5.83722	0.143902
1	SOCS2 vs F3	13.6055	0.335409
0.3	SOCS2 vs F3	31.8568	0.785348
0.1	SOCS2 vs F3	37.293	0.919365
0	SOCS2 vs F3	42.7194	1
10	SOCS2 vs F3	5.42639	0.127024
3	SOCS2 vs F3	6.0918	0.1426
1	SOCS2 vs F3	13.9265	0.325998
0.3	SOCS2 vs F3	31.8008	0.74441
0.1	SOCS2 vs F3	37.5631	0.879298
0	SOCS2 FL vs F3	157.091	1
10	SOCS2 FL vs F3	1.13345	0.00721525
3	SOCS2 FL vs F3	3.02734	0.0192713
1	SOCS2 FL vs F3	57.7884	0.367865
0.3	SOCS2 FL vs F3	122.455	0.779516
0.1	SOCS2 FL vs F3	147.861	0.941241
0	SOCS2 FL vs F3	153.778	1
10	SOCS2 FL vs F3	-2.68424	-0.0174553
3	SOCS2 FL vs F3	0.802094	0.00521592
1	SOCS2 FL vs F3	62.3522	0.405469
0.3	SOCS2 FL vs F3	119.861	0.779444
0.1	SOCS2 FL vs F3	139.459	0.906885
0	SOCS2 FL vs F3	147.262	1
10	SOCS2 FL vs F3	-1.91861	-0.0130285
3	SOCS2 FL vs F3	0.994141	0.00675081
1	SOCS2 FL vs F3	58.6126	0.398015
0.3	SOCS2 FL vs F3	115.5	0.784314
0.1	SOCS2 FL vs F3	135.88	0.922703
0	SOCS2 FL vs GHR	214.911	1
10	SOCS2 FL vs GHR	27.6237	0.128535
3	SOCS2 FL vs GHR	63.877	0.297224
1	SOCS2 FL vs GHR	116.393	0.541587
0.3	SOCS2 FL vs GHR	164.45	0.765198
0.1	SOCS2 FL vs GHR	191.439	0.89078
0	SOCS2 FL vs GHR	211.606	1
10	SOCS2 FL vs GHR	30.9954	0.146477
3	SOCS2 FL vs GHR	64.1127	0.302981
1	SOCS2 FL vs GHR	116.282	0.549521
0.3	SOCS2 FL vs GHR	164.21	0.776016
0.1	SOCS2 FL vs GHR	190.712	0.901257
0	SOCS2 FL vs GHR	207.881	1
10	SOCS2 FL vs GHR	29.8027	0.143364
3	SOCS2 FL vs GHR	61.6712	0.296665
1	SOCS2 FL vs GHR	111.588	0.536786
0.3	SOCS2 FL vs GHR	159.532	0.767417
0.1	SOCS2 FL vs GHR	186.018	0.894825
0	SOCS2 FL+F3 vs GHR	570.391	1
10	SOCS2 FL+F3 vs GHR	19.875	0.0348445
3	SOCS2 FL+F3 vs GHR	-51.6042	-0.0904716
1	SOCS2 FL+F3 vs GHR	65.0286	0.114007
0.3	SOCS2 FL+F3 vs GHR	46.0117	0.0806669
0.1	SOCS2 FL+F3 vs GHR	384.645	0.674353
0	SOCS2 FL+F3 vs GHR	563.706	1
10	SOCS2 FL+F3 vs GHR	-10.0839	-0.0178886
3	SOCS2 FL+F3 vs GHR	8.43359	0.014961
1	SOCS2 FL+F3 vs GHR	88.3054	0.156652
0.3	SOCS2 FL+F3 vs GHR	243.317	0.431639
0.1	SOCS2 FL+F3 vs GHR	421.591	0.747892
0	SOCS2 FL+F3 vs GHR	560.476	1
10	SOCS2 FL+F3 vs GHR	-15.5574	-0.0277574
3	SOCS2 FL+F3 vs GHR	36.0248	0.0642753
1	SOCS2 FL+F3 vs GHR	96.9297	0.172942
0.3	SOCS2 FL+F3 vs GHR	253.565	0.45241
0.1	SOCS2 FL+F3 vs GHR	431.107	0.76918
Supplementary figure 2b. Tm values
WT			GHRpY			F3			GHRpY + F3
36.5147	1.066	0.733048	49.8433	0.280163	0.2555	42.7224	0.514142	0.425918	53.6372	0.217208	0.200094
36.3152	0.692197	0.623445	49.9856	0.239668	0.22083	42.2049	0.608827	0.490295	53.3181	0.210667	0.195091
37.4487	0.871152	0.641766	49.3735	0.236285	0.218898	42.523	0.617221	0.494383	54.141	0.361969	0.318302

## Sheet: Supplementary Figure 5b
SPR data
Conc (µM)	Sample	binding_late, rel resp (RU), ref sub, Ranking: binding levels	Relative binding
0	CISR78Gvs GHR	972.831	3.2023
10	CISR78Gvs GHR	417.087	1.37294
3	CISR78Gvs GHR	655.347	2.15723
1	CISR78Gvs GHR	793.928	2.6134
0.3	CISR78Gvs GHR	840.437	2.76649
0.1	CISR78Gvs GHR	850.637	2.80007
0	CISR78Gvs GHR	854.585	2.93009
10	CISR78Gvs GHR	357.173	1.22463
3	CISR78Gvs GHR	588.097	2.01639
1	CISR78Gvs GHR	721.15	2.47259
0.3	CISR78Gvs GHR	775.427	2.65868
0.1	CISR78Gvs GHR	785.814	2.6943
0	CISR78Gvs GHR	793.463	2.86438
10	CISR78Gvs GHR	329.031	1.18779
3	CISR78Gvs GHR	554.424	2.00146
1	CISR78Gvs GHR	678.898	2.4508
0.3	CISR78Gvs GHR	724.064	2.61385
0.1	CISR78Gvs GHR	742.385	2.67999
0	CISF116Lvs GHR	905.927	1.12054
10	CISF116Lvs GHR	383.012	0.473748
3	CISF116Lvs GHR	617.526	0.76382
1	CISF116Lvs GHR	762.748	0.943445
0.3	CISF116Lvs GHR	823.427	1.0185
0.1	CISF116Lvs GHR	838.379	1.03699
0	CISF116Lvs GHR	848.294	1.0161
10	CISF116Lvs GHR	347.688	0.416465
3	CISF116Lvs GHR	578.757	0.693243
1	CISF116Lvs GHR	716.408	0.858123
0.3	CISF116Lvs GHR	779.356	0.933523
0.1	CISF116Lvs GHR	793.999	0.951063
0	CISF116Lvs GHR	804.589	0.97899
10	CISF116Lvs GHR	326.92	0.397782
3	CISF116Lvs GHR	550.116	0.669357
1	CISF116Lvs GHR	686.538	0.83535
0.3	CISF116Lvs GHR	747.593	0.909639
0.1	CISF116Lvs GHR	762.999	0.928385
0	CISF74, 116L vs GHR	710.013	16.8479
10	CISF74, 116L vs GHR	306.401	7.27058
3	CISF74, 116L vs GHR	496.724	11.7867
1	CISF74, 116L vs GHR	606.706	14.3965
0.3	CISF74, 116L vs GHR	652.913	15.4929
0.1	CISF74, 116L vs GHR	669.505	15.8867
0	CISF74, 116L vs GHR	678.318	16.7222
10	CISF74, 116L vs GHR	277.908	6.85113
3	CISF74, 116L vs GHR	465.295	11.4707
1	CISF74, 116L vs GHR	575.65	14.1912
0.3	CISF74, 116L vs GHR	618.514	15.2479
0.1	CISF74, 116L vs GHR	639.246	15.759
0	CISF74, 116L vs GHR	656.735	15.3732
10	CISF74, 116L vs GHR	263.152	6.16002
3	CISF74, 116L vs GHR	470.337	11.0099
1	CISF74, 116L vs GHR	587.491	13.7523
0.3	CISF74, 116L vs GHR	644.048	15.0762
0.1	CISF74, 116L vs GHR	651.668	15.2546
0	CIS R78G+f3vs GHR	867.738	5.52379
10	CIS R78G+f3vs GHR	201.361	1.28181
3	CIS R78G+f3vs GHR	361.048	2.29833
1	CIS R78G+f3vs GHR	550.44	3.50395
0.3	CIS R78G+f3vs GHR	676.168	4.3043
0.1	CIS R78G+f3vs GHR	740.276	4.7124
0	CIS R78G+f3vs GHR	777.206	5.05408
10	CIS R78G+f3vs GHR	177.265	1.15273
3	CIS R78G+f3vs GHR	331.579	2.15622
1	CIS R78G+f3vs GHR	501.57	3.26165
0.3	CIS R78G+f3vs GHR	628.393	4.08637
0.1	CIS R78G+f3vs GHR	685.289	4.45635
0	CIS R78G+f3vs GHR	716.748	4.86715
10	CIS R78G+f3vs GHR	165.82	1.12602
3	CIS R78G+f3vs GHR	308.152	2.09253
1	CIS R78G+f3vs GHR	465.947	3.16406
0.3	CIS R78G+f3vs GHR	586.781	3.9846
0.1	CIS R78G+f3vs GHR	641.342	4.3551
0	CISF116L+f3vs GHR	792.009	3.68528
10	CISF116L+f3vs GHR	296.822	1.38114
3	CISF116L+f3vs GHR	474.54	2.20807
1	CISF116L+f3vs GHR	622.001	2.89422
0.3	CISF116L+f3vs GHR	694.025	3.22935
0.1	CISF116L+f3vs GHR	725.182	3.37433
0	CISF116L+f3vs GHR	741.041	3.50198
10	CISF116L+f3vs GHR	267.872	1.2659
3	CISF116L+f3vs GHR	444.459	2.10041
1	CISF116L+f3vs GHR	582.406	2.75231
0.3	CISF116L+f3vs GHR	662.706	3.13179
0.1	CISF116L+f3vs GHR	692.497	3.27257
0	CISF116L+f3vs GHR	708.492	3.40815
10	CISF116L+f3vs GHR	246.201	1.18433
3	CISF116L+f3vs GHR	418.37	2.01254
1	CISF116L+f3vs GHR	560.188	2.69474
0.3	CISF116L+f3vs GHR	635.483	3.05695
0.1	CISF116L+f3vs GHR	664.191	3.19505
0	CISF74,116L+f3vs GHR	662.786	1.16199
10	CISF74,116L+f3vs GHR	218.91	0.38379
3	CISF74,116L+f3vs GHR	353.684	0.620073
1	CISF74,116L+f3vs GHR	488.592	0.856592
0.3	CISF74,116L+f3vs GHR	577.896	1.01316
0.1	CISF74,116L+f3vs GHR	606.623	1.06352
0	CISF74,116L+f3vs GHR	626.244	1.11094
10	CISF74,116L+f3vs GHR	203.364	0.360763
3	CISF74,116L+f3vs GHR	329.262	0.584103
1	CISF74,116L+f3vs GHR	461.233	0.818216
0.3	CISF74,116L+f3vs GHR	548.124	0.972359
0.1	CISF74,116L+f3vs GHR	578.106	1.02554
0	CISF74,116L+f3vs GHR	595.254	1.06205
10	CISF74,116L+f3vs GHR	195.803	0.349352
3	CISF74,116L+f3vs GHR	331.457	0.591385
1	CISF74,116L+f3vs GHR	468.136	0.835247
0.3	CISF74,116L+f3vs GHR	554.846	0.989955
0.1	CISF74,116L+f3vs GHR	575.216	1.0263
0.1	CISF116L vs F3	0.0775147
1	CISF116L vs F3	-0.708984
0.3	CISF116L vs F3	-1.875
0	CISF116L vs F3	-1.92712
3	CISF116L vs F3	-2.18555
10	CISF116L vs F3	-6.97522
0	CISF116L vs F3	-7.19409
3	CISF116L vs F3	-7.26038
0.3	CISF116L vs F3	-7.65686
1	CISF116L vs F3	-8.14917
0.1	CISF116L vs F3	-9.25134
3	CISF116L vs F3	-9.38477
0	CISF116L vs F3	-9.4154
0.3	CISF116L vs F3	-10.7441
1	CISF116L vs F3	-11.0228
0.1	CISF116L vs F3	-11.5254
10	CISF116L vs F3	-12.0131
10	CISF116L vs F3	-16.9362
0.1	CISF74,116L vs F3	5.5
0	CISF74,116L vs F3	5.32092
0.3	CISF74,116L vs F3	3.50452
0.3	CISF74,116L vs F3	2.76233
0	CISF74,116L vs F3	2.72522
0.1	CISF74,116L vs F3	1.14453
1	CISF74,116L vs F3	1.01428
0	CISF74,116L vs F3	0.186157
1	CISF74,116L vs F3	-0.895752
3	CISF74,116L vs F3	-2.88928
0.3	CISF74,116L vs F3	-3.10156
0.1	CISF74,116L vs F3	-3.16333
3	CISF74,116L vs F3	-3.27734
1	CISF74,116L vs F3	-4.66919
10	CISF74,116L vs F3	-8.87695
10	CISF74,116L vs F3	-10.3373
3	CISF74,116L vs F3	-10.3529
10	CISF74,116L vs F3	-12.1797
0	CISR78G vs F3	37.6145
0.1	CISR78G vs F3	32.4148
0.3	CISR78G vs F3	29.6367
0.1	CISR78G vs F3	29.0638
0	CISR78G vs F3	28.8938
0.3	CISR78G vs F3	27.2356
1	CISR78G vs F3	24.6399
1	CISR78G vs F3	24.5678
3	CISR78G vs F3	18.274
3	CISR78G vs F3	17.3574
0.1	CISR78G vs F3	16.9974
1	CISR78G vs F3	10.5364
3	CISR78G vs F3	8.27795
10	CISR78G vs F3	4.6908
10	CISR78G vs F3	-1.52612
10	CISR78G vs F3	-1.65686
0.3	CISR78G vs F3	-21.491
0	CISR78G vs F3	-151.455
0	CISR78Gvs GHR	972.831	3.2023
10	CISR78Gvs GHR	417.087	1.37294
3	CISR78Gvs GHR	655.347	2.15723
1	CISR78Gvs GHR	793.928	2.6134
0.3	CISR78Gvs GHR	840.437	2.76649
0.1	CISR78Gvs GHR	850.637	2.80007
0	CISR78Gvs GHR	854.585	2.93009
10	CISR78Gvs GHR	357.173	1.22463
3	CISR78Gvs GHR	588.097	2.01639
1	CISR78Gvs GHR	721.15	2.47259
0.3	CISR78Gvs GHR	775.427	2.65868
0.1	CISR78Gvs GHR	785.814	2.6943
0	CISR78Gvs GHR	793.463	2.86438
10	CISR78Gvs GHR	329.031	1.18779
3	CISR78Gvs GHR	554.424	2.00146
1	CISR78Gvs GHR	678.898	2.4508
0.3	CISR78Gvs GHR	724.064	2.61385
0.1	CISR78Gvs GHR	742.385	2.67999
0	CISF116Lvs GHR	905.927	1.12054
10	CISF116Lvs GHR	383.012	0.473748
3	CISF116Lvs GHR	617.526	0.76382
1	CISF116Lvs GHR	762.748	0.943445
0.3	CISF116Lvs GHR	823.427	1.0185
0.1	CISF116Lvs GHR	838.379	1.03699
0	CISF116Lvs GHR	848.294	1.0161
10	CISF116Lvs GHR	347.688	0.416465
3	CISF116Lvs GHR	578.757	0.693243
1	CISF116Lvs GHR	716.408	0.858123
0.3	CISF116Lvs GHR	779.356	0.933523
0.1	CISF116Lvs GHR	793.999	0.951063
0	CISF116Lvs GHR	804.589	0.97899
10	CISF116Lvs GHR	326.92	0.397782
3	CISF116Lvs GHR	550.116	0.669357
1	CISF116Lvs GHR	686.538	0.83535
0.3	CISF116Lvs GHR	747.593	0.909639
0.1	CISF116Lvs GHR	762.999	0.928385
0	CISF74, 116L vs GHR	710.013	16.8479
10	CISF74, 116L vs GHR	306.401	7.27058
3	CISF74, 116L vs GHR	496.724	11.7867
1	CISF74, 116L vs GHR	606.706	14.3965
0.3	CISF74, 116L vs GHR	652.913	15.4929
0.1	CISF74, 116L vs GHR	669.505	15.8867
0	CISF74, 116L vs GHR	678.318	16.7222
10	CISF74, 116L vs GHR	277.908	6.85113
3	CISF74, 116L vs GHR	465.295	11.4707
1	CISF74, 116L vs GHR	575.65	14.1912
0.3	CISF74, 116L vs GHR	618.514	15.2479
0.1	CISF74, 116L vs GHR	639.246	15.759
0	CISF74, 116L vs GHR	656.735	15.3732
10	CISF74, 116L vs GHR	263.152	6.16002
3	CISF74, 116L vs GHR	470.337	11.0099
1	CISF74, 116L vs GHR	587.491	13.7523
0.3	CISF74, 116L vs GHR	644.048	15.0762
0.1	CISF74, 116L vs GHR	651.668	15.2546
0	CIS R78G+f3vs GHR	867.738	5.52379
10	CIS R78G+f3vs GHR	201.361	1.28181
3	CIS R78G+f3vs GHR	361.048	2.29833
1	CIS R78G+f3vs GHR	550.44	3.50395
0.3	CIS R78G+f3vs GHR	676.168	4.3043
0.1	CIS R78G+f3vs GHR	740.276	4.7124
0	CIS R78G+f3vs GHR	777.206	5.05408
10	CIS R78G+f3vs GHR	177.265	1.15273
3	CIS R78G+f3vs GHR	331.579	2.15622
1	CIS R78G+f3vs GHR	501.57	3.26165
0.3	CIS R78G+f3vs GHR	628.393	4.08637
0.1	CIS R78G+f3vs GHR	685.289	4.45635
0	CIS R78G+f3vs GHR	716.748	4.86715
10	CIS R78G+f3vs GHR	165.82	1.12602
3	CIS R78G+f3vs GHR	308.152	2.09253
1	CIS R78G+f3vs GHR	465.947	3.16406
0.3	CIS R78G+f3vs GHR	586.781	3.9846
0.1	CIS R78G+f3vs GHR	641.342	4.3551
0	CISF116L+f3vs GHR	792.009	3.68528
10	CISF116L+f3vs GHR	296.822	1.38114
3	CISF116L+f3vs GHR	474.54	2.20807
1	CISF116L+f3vs GHR	622.001	2.89422
0.3	CISF116L+f3vs GHR	694.025	3.22935
0.1	CISF116L+f3vs GHR	725.182	3.37433
0	CISF116L+f3vs GHR	741.041	3.50198
10	CISF116L+f3vs GHR	267.872	1.2659
3	CISF116L+f3vs GHR	444.459	2.10041
1	CISF116L+f3vs GHR	582.406	2.75231
0.3	CISF116L+f3vs GHR	662.706	3.13179
0.1	CISF116L+f3vs GHR	692.497	3.27257
0	CISF116L+f3vs GHR	708.492	3.40815
10	CISF116L+f3vs GHR	246.201	1.18433
3	CISF116L+f3vs GHR	418.37	2.01254
1	CISF116L+f3vs GHR	560.188	2.69474
0.3	CISF116L+f3vs GHR	635.483	3.05695
0.1	CISF116L+f3vs GHR	664.191	3.19505
0	CISF74,116L+f3vs GHR	662.786	1.16199
10	CISF74,116L+f3vs GHR	218.91	0.38379
3	CISF74,116L+f3vs GHR	353.684	0.620073
1	CISF74,116L+f3vs GHR	488.592	0.856592
0.3	CISF74,116L+f3vs GHR	577.896	1.01316
0.1	CISF74,116L+f3vs GHR	606.623	1.06352
0	CISF74,116L+f3vs GHR	626.244	1.11094
10	CISF74,116L+f3vs GHR	203.364	0.360763
3	CISF74,116L+f3vs GHR	329.262	0.584103
1	CISF74,116L+f3vs GHR	461.233	0.818216
0.3	CISF74,116L+f3vs GHR	548.124	0.972359
0.1	CISF74,116L+f3vs GHR	578.106	1.02554
0	CISF74,116L+f3vs GHR	595.254	1.06205
10	CISF74,116L+f3vs GHR	195.803	0.349352
3	CISF74,116L+f3vs GHR	331.457	0.591385
1	CISF74,116L+f3vs GHR	468.136	0.835247
0.3	CISF74,116L+f3vs GHR	554.846	0.989955
0.1	CISF74,116L+f3vs GHR	575.216	1.0263
0.1	CISF116L vs F3	0.0775147
1	CISF116L vs F3	-0.708984
0.3	CISF116L vs F3	-1.875
0	CISF116L vs F3	-1.92712
3	CISF116L vs F3	-2.18555
10	CISF116L vs F3	-6.97522
0	CISF116L vs F3	-7.19409
3	CISF116L vs F3	-7.26038
0.3	CISF116L vs F3	-7.65686
1	CISF116L vs F3	-8.14917
0.1	CISF116L vs F3	-9.25134
3	CISF116L vs F3	-9.38477
0	CISF116L vs F3	-9.4154
0.3	CISF116L vs F3	-10.7441
1	CISF116L vs F3	-11.0228
0.1	CISF116L vs F3	-11.5254
10	CISF116L vs F3	-12.0131
10	CISF116L vs F3	-16.9362
0.1	CISF74,116L vs F3	5.5
0	CISF74,116L vs F3	5.32092
0.3	CISF74,116L vs F3	3.50452
0.3	CISF74,116L vs F3	2.76233
0	CISF74,116L vs F3	2.72522
0.1	CISF74,116L vs F3	1.14453
1	CISF74,116L vs F3	1.01428
0	CISF74,116L vs F3	0.186157
1	CISF74,116L vs F3	-0.895752
3	CISF74,116L vs F3	-2.88928
0.3	CISF74,116L vs F3	-3.10156
0.1	CISF74,116L vs F3	-3.16333
3	CISF74,116L vs F3	-3.27734
1	CISF74,116L vs F3	-4.66919
10	CISF74,116L vs F3	-8.87695
10	CISF74,116L vs F3	-10.3373
3	CISF74,116L vs F3	-10.3529
10	CISF74,116L vs F3	-12.1797
0	CISR78G vs F3	37.6145
0.1	CISR78G vs F3	32.4148
0.3	CISR78G vs F3	29.6367
0.1	CISR78G vs F3	29.0638
0	CISR78G vs F3	28.8938
0.3	CISR78G vs F3	27.2356
1	CISR78G vs F3	24.6399
1	CISR78G vs F3	24.5678
3	CISR78G vs F3	18.274
3	CISR78G vs F3	17.3574
0.1	CISR78G vs F3	16.9974
1	CISR78G vs F3	10.5364
3	CISR78G vs F3	8.27795
10	CISR78G vs F3	4.6908
10	CISR78G vs F3	-1.52612
10	CISR78G vs F3	-1.65686
0.3	CISR78G vs F3	-21.491
0	CISR78G vs F3	-151.455

## Sheet: Supplementary Figure 7b
SPR data
Conc (µM)	Sample	binding_late, rel resp (RU), ref sub, Ranking: binding levels	Relative binding
0	SOCS2 R96Cvs GHR	12.778
10	SOCS2 R96Cvs GHR	15.7103
3	SOCS2 R96Cvs GHR	11.8359
1	SOCS2 R96Cvs GHR	16.1295
0.3	SOCS2 R96Cvs GHR	12.6465
0.1	SOCS2 R96Cvs GHR	11.0632
0	SOCS2 R96Cvs GHR	16.7148
10	SOCS2 R96Cvs GHR	10.5105
3	SOCS2 R96Cvs GHR	11.2918
1	SOCS2 R96Cvs GHR	15.3332
0.3	SOCS2 R96Cvs GHR	11.5059
0.1	SOCS2 R96Cvs GHR	9.39197
0	SOCS2 R96Cvs GHR	15.5312
10	SOCS2 R96Cvs GHR	11.5657
3	SOCS2 R96Cvs GHR	15.2259
1	SOCS2 R96Cvs GHR	13.8366
0.3	SOCS2 R96Cvs GHR	10.8072
0.1	SOCS2 R96Cvs GHR	10.5188
0	SOCS2 R96C+F3vs GHR	6.42322
10	SOCS2 R96C+F3vs GHR	-1.02734
3	SOCS2 R96C+F3vs GHR	-0.439453
1	SOCS2 R96C+F3vs GHR	4.73047
0.3	SOCS2 R96C+F3vs GHR	0.697266
0.1	SOCS2 R96C+F3vs GHR	0.508423
0	SOCS2 R96C+F3vs GHR	5.20312
10	SOCS2 R96C+F3vs GHR	-1.97339
3	SOCS2 R96C+F3vs GHR	-1.91272
1	SOCS2 R96C+F3vs GHR	3.75781
0.3	SOCS2 R96C+F3vs GHR	-0.0910645
0.1	SOCS2 R96C+F3vs GHR	0.696533
0	SOCS2 R96C+F3vs GHR	4.43225
10	SOCS2 R96C+F3vs GHR	-2.98828
3	SOCS2 R96C+F3vs GHR	-1.08081
1	SOCS2 R96C+F3vs GHR	1.67834
0.3	SOCS2 R96C+F3vs GHR	-0.27478
0.1	SOCS2 R96C+F3vs GHR	-0.275391
0	SOCS2 R96Cvs F3	191.723	1
10	SOCS2 R96Cvs F3	2.48828	0.0129785
3	SOCS2 R96Cvs F3	57.7103	0.301008
1	SOCS2 R96Cvs F3	135.536	0.706938
0.3	SOCS2 R96Cvs F3	162.945	0.849898
0.1	SOCS2 R96Cvs F3	174.271	0.90897
0	SOCS2 R96Cvs F3	189.055	1
10	SOCS2 R96Cvs F3	1.99536	0.0105544
3	SOCS2 R96Cvs F3	57.2957	0.303063
1	SOCS2 R96Cvs F3	133.941	0.708474
0.3	SOCS2 R96Cvs F3	158.734	0.839619
0.1	SOCS2 R96Cvs F3	172.954	0.914832
0	SOCS2 R96Cvs F3	185.658	1
10	SOCS2 R96Cvs F3	2.7279	0.0146932
3	SOCS2 R96Cvs F3	56.3543	0.303538
1	SOCS2 R96Cvs F3	131.158	0.706447
0.3	SOCS2 R96Cvs F3	159.272	0.857875
0.1	SOCS2 R96Cvs F3	173.928	0.936817
0	SOCS2 vs GHR	303.792	1
10	SOCS2 vs GHR	41.6453	0.137085
3	SOCS2 vs GHR	84.4576	0.278012
1	SOCS2 vs GHR	151.016	0.497105
0.3	SOCS2 vs GHR	221.162	0.728006
0.1	SOCS2 vs GHR	261.208	0.859828
0	SOCS2 vs GHR	291.658	1
10	SOCS2 vs GHR	46.5299	0.159536
3	SOCS2 vs GHR	89.3541	0.306366
1	SOCS2 vs GHR	155.107	0.531812
0.3	SOCS2 vs GHR	215.426	0.738624
0.1	SOCS2 vs GHR	253.102	0.867804
0	SOCS2 vs GHR	277.01	1
10	SOCS2 vs GHR	51.4031	0.185564
3	SOCS2 vs GHR	81.4694	0.294102
1	SOCS2 vs GHR	147.546	0.532635
0.3	SOCS2 vs GHR	206.435	0.745224
0.1	SOCS2 vs GHR	241.544	0.871968
0	SOCS2 +F3 vs GHR	808.471	1
10	SOCS2 +F3 vs GHR	19.392	0.023986
3	SOCS2 +F3 vs GHR	37.5586	0.0464563
1	SOCS2 +F3 vs GHR	89.8242	0.111104
0.3	SOCS2 +F3 vs GHR	216.959	0.268357
0.1	SOCS2 +F3 vs GHR	478.284	0.591591
0	SOCS2 +F3 vs GHR	834.855	1
10	SOCS2 +F3 vs GHR	24.7377	0.0296311
3	SOCS2 +F3 vs GHR	50.9199	0.0609925
1	SOCS2 +F3 vs GHR	118.579	0.142035
0.3	SOCS2 +F3 vs GHR	295.62	0.354098
0.1	SOCS2 +F3 vs GHR	568.013	0.680373
0	SOCS2 +F3 vs GHR	821.857	1
10	SOCS2 +F3 vs GHR	25.4668	0.0309869
3	SOCS2 +F3 vs GHR	45.7293	0.0556414
1	SOCS2 +F3 vs GHR	104.783	0.127496
0.3	SOCS2 +F3 vs GHR	248.697	0.302603
0.1	SOCS2 +F3 vs GHR	509.99	0.620533
0	SOCS2 vs F3	42.1426	1
10	SOCS2 vs F3	5.61914	0.133336
3	SOCS2 vs F3	6.44464	0.152925
1	SOCS2 vs F3	11.6465	0.276359
0.3	SOCS2 vs F3	33.8587	0.803432
0.1	SOCS2 vs F3	39.1765	0.929617
0	SOCS2 vs F3	40.5638	1
10	SOCS2 vs F3	6.04358	0.148989
3	SOCS2 vs F3	5.83722	0.143902
1	SOCS2 vs F3	13.6055	0.335409
0.3	SOCS2 vs F3	31.8568	0.785348
0.1	SOCS2 vs F3	37.293	0.919365
0	SOCS2 vs F3	42.7194	1
10	SOCS2 vs F3	5.42639	0.127024
3	SOCS2 vs F3	6.0918	0.1426
1	SOCS2 vs F3	13.9265	0.325998
0.3	SOCS2 vs F3	31.8008	0.74441
0.1	SOCS2 vs F3	37.5631	0.879298

## Sheet: Supplementary Figure 10
Supplementary Figure 10a
Conc (µM)	Sample	binding_late, rel resp (RU), ref sub, Ranking: binding levels	Relative binding
0	SOCS2 vs GHR	303.792	1
10	SOCS2 vs GHR	41.6453	0.137085
3	SOCS2 vs GHR	84.4576	0.278012
1	SOCS2 vs GHR	151.016	0.497105
0.3	SOCS2 vs GHR	221.162	0.728006
0.1	SOCS2 vs GHR	261.208	0.859828
0	SOCS2 vs GHR	291.658	1
10	SOCS2 vs GHR	46.5299	0.159536
3	SOCS2 vs GHR	89.3541	0.306366
1	SOCS2 vs GHR	155.107	0.531812
0.3	SOCS2 vs GHR	215.426	0.738624
0.1	SOCS2 vs GHR	253.102	0.867804
0	SOCS2 vs GHR	277.01	1
10	SOCS2 vs GHR	51.4031	0.185564
3	SOCS2 vs GHR	81.4694	0.294102
1	SOCS2 vs GHR	147.546	0.532635
0.3	SOCS2 vs GHR	206.435	0.745224
0.1	SOCS2 vs GHR	241.544	0.871968
0	SOCS2 +F3 vs GHR	808.471	1
10	SOCS2 +F3 vs GHR	19.392	0.023986
3	SOCS2 +F3 vs GHR	37.5586	0.0464563
1	SOCS2 +F3 vs GHR	89.8242	0.111104
0.3	SOCS2 +F3 vs GHR	216.959	0.268357
0.1	SOCS2 +F3 vs GHR	478.284	0.591591
0	SOCS2 +F3 vs GHR	834.855	1
10	SOCS2 +F3 vs GHR	24.7377	0.0296311
3	SOCS2 +F3 vs GHR	50.9199	0.0609925
1	SOCS2 +F3 vs GHR	118.579	0.142035
0.3	SOCS2 +F3 vs GHR	295.62	0.354098
0.1	SOCS2 +F3 vs GHR	568.013	0.680373
0	SOCS2 +F3 vs GHR	821.857	1
10	SOCS2 +F3 vs GHR	25.4668	0.0309869
3	SOCS2 +F3 vs GHR	45.7293	0.0556414
1	SOCS2 +F3 vs GHR	104.783	0.127496
0.3	SOCS2 +F3 vs GHR	248.697	0.302603
0.1	SOCS2 +F3 vs GHR	509.99	0.620533
0	SOCS2 vs F3	42.1426	1
10	SOCS2 vs F3	5.61914	0.133336
3	SOCS2 vs F3	6.44464	0.152925
1	SOCS2 vs F3	11.6465	0.276359
0.3	SOCS2 vs F3	33.8587	0.803432
0.1	SOCS2 vs F3	39.1765	0.929617
0	SOCS2 vs F3	40.5638	1
10	SOCS2 vs F3	6.04358	0.148989
3	SOCS2 vs F3	5.83722	0.143902
1	SOCS2 vs F3	13.6055	0.335409
0.3	SOCS2 vs F3	31.8568	0.785348
0.1	SOCS2 vs F3	37.293	0.919365
0	SOCS2 vs F3	42.7194	1
10	SOCS2 vs F3	5.42639	0.127024
3	SOCS2 vs F3	6.0918	0.1426
1	SOCS2 vs F3	13.9265	0.325998
0.3	SOCS2 vs F3	31.8008	0.74441
0.1	SOCS2 vs F3	37.5631	0.879298
0	SOCS2 FL vs F3	157.091	1
10	SOCS2 FL vs F3	1.13345	0.00721525
3	SOCS2 FL vs F3	3.02734	0.0192713
1	SOCS2 FL vs F3	57.7884	0.367865
0.3	SOCS2 FL vs F3	122.455	0.779516
0.1	SOCS2 FL vs F3	147.861	0.941241
0	SOCS2 FL vs F3	153.778	1
10	SOCS2 FL vs F3	-2.68424	-0.0174553
3	SOCS2 FL vs F3	0.802094	0.00521592
1	SOCS2 FL vs F3	62.3522	0.405469
0.3	SOCS2 FL vs F3	119.861	0.779444
0.1	SOCS2 FL vs F3	139.459	0.906885
0	SOCS2 FL vs F3	147.262	1
10	SOCS2 FL vs F3	-1.91861	-0.0130285
3	SOCS2 FL vs F3	0.994141	0.00675081
1	SOCS2 FL vs F3	58.6126	0.398015
0.3	SOCS2 FL vs F3	115.5	0.784314
0.1	SOCS2 FL vs F3	135.88	0.922703
0	SOCS2 FL vs GHR	214.911	1
10	SOCS2 FL vs GHR	27.6237	0.128535
3	SOCS2 FL vs GHR	63.877	0.297224
1	SOCS2 FL vs GHR	116.393	0.541587
0.3	SOCS2 FL vs GHR	164.45	0.765198
0.1	SOCS2 FL vs GHR	191.439	0.89078
0	SOCS2 FL vs GHR	211.606	1
10	SOCS2 FL vs GHR	30.9954	0.146477
3	SOCS2 FL vs GHR	64.1127	0.302981
1	SOCS2 FL vs GHR	116.282	0.549521
0.3	SOCS2 FL vs GHR	164.21	0.776016
0.1	SOCS2 FL vs GHR	190.712	0.901257
0	SOCS2 FL vs GHR	207.881	1
10	SOCS2 FL vs GHR	29.8027	0.143364
3	SOCS2 FL vs GHR	61.6712	0.296665
1	SOCS2 FL vs GHR	111.588	0.536786
0.3	SOCS2 FL vs GHR	159.532	0.767417
0.1	SOCS2 FL vs GHR	186.018	0.894825
0	SOCS2 FL+F3 vs GHR	570.391	1
10	SOCS2 FL+F3 vs GHR	19.875	0.0348445
3	SOCS2 FL+F3 vs GHR	-51.6042	-0.0904716
1	SOCS2 FL+F3 vs GHR	65.0286	0.114007
0.3	SOCS2 FL+F3 vs GHR	46.0117	0.0806669
0.1	SOCS2 FL+F3 vs GHR	384.645	0.674353
0	SOCS2 FL+F3 vs GHR	563.706	1
10	SOCS2 FL+F3 vs GHR	-10.0839	-0.0178886
3	SOCS2 FL+F3 vs GHR	8.43359	0.014961
1	SOCS2 FL+F3 vs GHR	88.3054	0.156652
0.3	SOCS2 FL+F3 vs GHR	243.317	0.431639
0.1	SOCS2 FL+F3 vs GHR	421.591	0.747892
0	SOCS2 FL+F3 vs GHR	560.476	1
10	SOCS2 FL+F3 vs GHR	-15.5574	-0.0277574
3	SOCS2 FL+F3 vs GHR	36.0248	0.0642753
1	SOCS2 FL+F3 vs GHR	96.9297	0.172942
0.3	SOCS2 FL+F3 vs GHR	253.565	0.45241
0.1	SOCS2 FL+F3 vs GHR	431.107	0.76918
0	SOCS2 L40F vs GHR	272.188	1
10	SOCS2 L40F vs GHR	33.821	0.124256
3	SOCS2 L40F vs GHR	69.0156	0.253559
1	SOCS2 L40F vs GHR	132.731	0.487644
0.3	SOCS2 L40F vs GHR	198.633	0.729765
0.1	SOCS2 L40F vs GHR	238.664	0.876837
0	SOCS2 L40F vs GHR	262.616	1
10	SOCS2 L40F vs GHR	32.8535	0.125101
3	SOCS2 L40F vs GHR	72.1537	0.274749
1	SOCS2 L40F vs GHR	135.09	0.514402
0.3	SOCS2 L40F vs GHR	198.429	0.755585
0.1	SOCS2 L40F vs GHR	233.754	0.890096
0	SOCS2 L40F vs GHR	258.025	1
10	SOCS2 L40F vs GHR	32.7051	0.126751
3	SOCS2 L40F vs GHR	72.1999	0.279817
1	SOCS2 L40F vs GHR	134.639	0.521804
0.3	SOCS2 L40F vs GHR	196.652	0.762141
0.1	SOCS2 L40F vs GHR	232.933	0.902752
0	SOCS2 L40F vs F3	22.1303	1
10	SOCS2 L40F vs F3	-3.51495	-0.15883
3	SOCS2 L40F vs F3	1.71808	0.0776349
1	SOCS2 L40F vs F3	10.8763	0.491467
0.3	SOCS2 L40F vs F3	17.8815	0.80801
0.1	SOCS2 L40F vs F3	21.3522	0.964844
0	SOCS2 L40F vs F3	22.9557	1
10	SOCS2 L40F vs F3	-2.79492	-0.121753
3	SOCS2 L40F vs F3	1.82031	0.0792966
1	SOCS2 L40F vs F3	11.5456	0.50295
0.3	SOCS2 L40F vs F3	18.5221	0.806861
0.1	SOCS2 L40F vs F3	21.8229	0.950652
0	SOCS2 L40F vs F3	23.3809	1
10	SOCS2 L40F vs F3	-2.86462	-0.12252
3	SOCS2 L40F vs F3	2.75	0.117617
1	SOCS2 L40F vs F3	11.8698	0.507671
0.3	SOCS2 L40F vs F3	18.8763	0.807337
0.1	SOCS2 L40F vs F3	21.7109	0.928575
0	SOCS2 L40F+F3 vs GHR	961.196	1
10	SOCS2 L40F+F3 vs GHR	34.2051	0.035586
3	SOCS2 L40F+F3 vs GHR	81.431	0.0847184
1	SOCS2 L40F+F3 vs GHR	213.299	0.221911
0.3	SOCS2 L40F+F3 vs GHR	479.904	0.499278
0.1	SOCS2 L40F+F3 vs GHR	758.806	0.789439
0	SOCS2 L40F+F3 vs GHR	990.212	1
10	SOCS2 L40F+F3 vs GHR	-207.103	-0.20915
3	SOCS2 L40F+F3 vs GHR	79.3972	0.080182
1	SOCS2 L40F+F3 vs GHR	209.394	0.211464
0.3	SOCS2 L40F+F3 vs GHR	477.092	0.481809
0.1	SOCS2 L40F+F3 vs GHR	754.645	0.762105
0	SOCS2 L40F+F3 vs GHR	988.696	1
10	SOCS2 L40F+F3 vs GHR	30.3268	0.0306735
3	SOCS2 L40F+F3 vs GHR	81.6478	0.0825813
1	SOCS2 L40F+F3 vs GHR	213.466	0.215907
0.3	SOCS2 L40F+F3 vs GHR	481.701	0.487209
0.1	SOCS2 L40F+F3 vs GHR	745.188	0.753708
0	SOCS2 L40A vs GHR	166.075	1
10	SOCS2 L40A vs GHR	27.9355	0.168211
3	SOCS2 L40A vs GHR	59.9648	0.361071
1	SOCS2 L40A vs GHR	95.8021	0.576861
0.3	SOCS2 L40A vs GHR	126.298	0.760489
0.1	SOCS2 L40A vs GHR	140.857	0.848152
0	SOCS2 L40A vs GHR	148.162	1
10	SOCS2 L40A vs GHR	21.9421	0.148095
3	SOCS2 L40A vs GHR	55.1927	0.372516
1	SOCS2 L40A vs GHR	96.1113	0.64869
0.3	SOCS2 L40A vs GHR	123.889	0.836174
0.1	SOCS2 L40A vs GHR	138.694	0.936096
0	SOCS2 L40A vs GHR	151.365	1
10	SOCS2 L40A vs GHR	30.3379	0.200428
3	SOCS2 L40A vs GHR	62.4245	0.41241
1	SOCS2 L40A vs GHR	95.5273	0.631105
0.3	SOCS2 L40A vs GHR	124.224	0.820691
0.1	SOCS2 L40A vs GHR	133.45	0.881641
0	SOCS2 L40A+F3 vs GHR	359.098	1
10	SOCS2 L40A+F3 vs GHR	19.3991	0.0540217
3	SOCS2 L40A+F3 vs GHR	42.8893	0.119436
1	SOCS2 L40A+F3 vs GHR	112.741	0.313956
0.3	SOCS2 L40A+F3 vs GHR	240.361	0.669347
0.1	SOCS2 L40A+F3 vs GHR	325.866	0.907456
0	SOCS2 L40A+F3 vs GHR	359.098	1
10	SOCS2 L40A+F3 vs GHR	-14.4583	-0.0402628
3	SOCS2 L40A+F3 vs GHR	26.6022	0.0740805
1	SOCS2 L40A+F3 vs GHR	103.951	0.289477
0.3	SOCS2 L40A+F3 vs GHR	198.971	0.554086
0.1	SOCS2 L40A+F3 vs GHR	273.097	0.760508
0	SOCS2 L40A+F3 vs GHR	359.098	1
10	SOCS2 L40A+F3 vs GHR	0.423218	0.00117856
3	SOCS2 L40A+F3 vs GHR	32.5971	0.0907747
1	SOCS2 L40A+F3 vs GHR	103.305	0.287678
0.3	SOCS2 L40A+F3 vs GHR	218.969	0.609776
0.1	SOCS2 L40A+F3 vs GHR	338.52	0.942695
0	SOCS2 40 vs F3	72.6118
10	SOCS2 40 vs F3	36.9192
3	SOCS2 40 vs F3	-41.0706
1	SOCS2 40 vs F3	54.7025
0.3	SOCS2 40 vs F3	38.5542
0.1	SOCS2 40 vs F3	26.2808
0	SOCS2 40 vs F3	13.7317
10	SOCS2 40 vs F3	-18.2664
3	SOCS2 40 vs F3	14.8718
1	SOCS2 40 vs F3	15.0397
0.3	SOCS2 40 vs F3	14.1609
0.1	SOCS2 40 vs F3	6.0459
0	SOCS2 40 vs F3	-4.16064
10	SOCS2 40 vs F3	-22.877
3	SOCS2 40 vs F3	-23.9836
1	SOCS2 40 vs F3	-30.8992
0.3	SOCS2 40 vs F3	-37.4421
0.1	SOCS2 40 vs F3	-34.4115
0	SOCS2 R41A vs GHR	323.973	1
10	SOCS2 R41A vs GHR	31.2799	0.0965511
3	SOCS2 R41A vs GHR	75.8496	0.234123
1	SOCS2 R41A vs GHR	150.857	0.465647
0.3	SOCS2 R41A vs GHR	229.54	0.708517
0.1	SOCS2 R41A vs GHR	277.153	0.855483
0	SOCS2 R41A vs GHR	808.158	1
10	SOCS2 R41A vs GHR	189.985	0.235084
3	SOCS2 R41A vs GHR	317.406	0.392753
1	SOCS2 R41A vs GHR	515.874	0.638334
0.3	SOCS2 R41A vs GHR	670.893	0.830151
0.1	SOCS2 R41A vs GHR	749.393	0.927286
0	SOCS2 R41A vs GHR	798.924	1
10	SOCS2 R41A vs GHR	100.838	0.126218
3	SOCS2 R41A vs GHR	184.539	0.230984
1	SOCS2 R41A vs GHR	350.154	0.438282
0.3	SOCS2 R41A vs GHR	548.816	0.686944
0.1	SOCS2 R41A vs GHR	684.195	0.856396
0	SOCS2 R41A+F3 vs GHR	749.518	1
10	SOCS2 R41A+F3 vs GHR	7.07553	0.00944011
3	SOCS2 R41A+F3 vs GHR	57.8926	0.0772398
1	SOCS2 R41A+F3 vs GHR	124.532	0.16615
0.3	SOCS2 R41A+F3 vs GHR	265.831	0.35467
0.1	SOCS2 R41A+F3 vs GHR	860.743	1.1484
0	SOCS2 R41A+F3 vs GHR	1180.87	1
10	SOCS2 R41A+F3 vs GHR	42.6244	0.0360956
3	SOCS2 R41A+F3 vs GHR	54.9512	0.0465343
1	SOCS2 R41A+F3 vs GHR	175.727	0.148811
0.3	SOCS2 R41A+F3 vs GHR	463.146	0.392206
0.1	SOCS2 R41A+F3 vs GHR	865.816	0.733199
0	SOCS2 R41A+F3 vs GHR	1153.7	1
10	SOCS2 R41A+F3 vs GHR	28.2786	0.0245113
3	SOCS2 R41A+F3 vs GHR	31.5807	0.0273735
1	SOCS2 R41A+F3 vs GHR	131.158	0.113685
0.3	SOCS2 R41A+F3 vs GHR	306.349	0.265536
0.1	SOCS2 R41A+F3 vs GHR	965.842	0.83717
0	SOCS2 R41A vs F3	533.231	1
10	SOCS2 R41A vs F3	72.3099	0.135607
3	SOCS2 R41A vs F3	83.5566	0.156699
1	SOCS2 R41A vs F3	267.131	0.500967
0.3	SOCS2 R41A vs F3	436.134	0.817908
0.1	SOCS2 R41A vs F3	475.93	0.89254
0	SOCS2 R41A vs F3	476.257	1
10	SOCS2 R41A vs F3	15.3522	0.0322351
3	SOCS2 R41A vs F3	23.4778	0.0492966
1	SOCS2 R41A vs F3	225.436	0.47335
0.3	SOCS2 R41A vs F3	404.691	0.849733
0.1	SOCS2 R41A vs F3	442.234	0.928562
0	SOCS2 R41A vs F3	477.503	1
10	SOCS2 R41A vs F3	11.1712	0.0233951
3	SOCS2 R41A vs F3	22.6035	0.0473369
1	SOCS2 R41A vs F3	221.744	0.464382
0.3	SOCS2 R41A vs F3	425.342	0.890763
0.1	SOCS2 R41A vs F3	476.95	0.998841
0	SOCS2 L36A vs GHR	214.862	1
10	SOCS2 L36A vs GHR	18.7916	0.0874591
3	SOCS2 L36A vs GHR	48.4836	0.22565
1	SOCS2 L36A vs GHR	98.4127	0.458028
0.3	SOCS2 L36A vs GHR	150.821	0.701943
0.1	SOCS2 L36A vs GHR	181.776	0.846014
0	SOCS2 L36A vs GHR	203.188	1
10	SOCS2 L36A vs GHR	19.3502	0.095233
3	SOCS2 L36A vs GHR	46.7154	0.229912
1	SOCS2 L36A vs GHR	91.4075	0.449866
0.3	SOCS2 L36A vs GHR	141.663	0.6972
0.1	SOCS2 L36A vs GHR	175.831	0.865363
0	SOCS2 L36A vs GHR	201.67	1
10	SOCS2 L36A vs GHR	24.623	0.122096
3	SOCS2 L36A vs GHR	49.5696	0.245796
1	SOCS2 L36A vs GHR	92.0436	0.456407
0.3	SOCS2 L36A vs GHR	141.208	0.700195
0.1	SOCS2 L36A vs GHR	172.984	0.85776
0	SOCS2 L36A+F3 vs GHR	271.661	1
10	SOCS2 L36A+F3 vs GHR	9.54755	0.0351451
3	SOCS2 L36A+F3 vs GHR	38.5768	0.142004
1	SOCS2 L36A+F3 vs GHR	92.1257	0.33912
0.3	SOCS2 L36A+F3 vs GHR	164.445	0.605331
0.1	SOCS2 L36A+F3 vs GHR	219.868	0.809347
0	SOCS2 L36A+F3 vs GHR	264.337	1
10	SOCS2 L36A+F3 vs GHR	9.31055	0.0352222
3	SOCS2 L36A+F3 vs GHR	35.5742	0.134579
1	SOCS2 L36A+F3 vs GHR	89.6947	0.339319
0.3	SOCS2 L36A+F3 vs GHR	170.024	0.643209
0.1	SOCS2 L36A+F3 vs GHR	226.486	0.856806
0	SOCS2 L36A+F3 vs GHR	280.882	1
10	SOCS2 L36A+F3 vs GHR	10.3281	0.0367703
3	SOCS2 L36A+F3 vs GHR	36.7812	0.130949
1	SOCS2 L36A+F3 vs GHR	94.3001	0.335728
0.3	SOCS2 L36A+F3 vs GHR	162.56	0.57875
0.1	SOCS2 L36A+F3 vs GHR	259.018	0.922157
0	SOCS2 L36A vs F3	-1.81897
10	SOCS2 L36A vs F3	-4.30792
3	SOCS2 L36A vs F3	-3.2533
1	SOCS2 L36A vs F3	-2.4375
0.3	SOCS2 L36A vs F3	-3.13086
0.1	SOCS2 L36A vs F3	-2.19788
0	SOCS2 L36A vs F3	-2.75128
10	SOCS2 L36A vs F3	-4.03455
3	SOCS2 L36A vs F3	-3.48633
1	SOCS2 L36A vs F3	-3.37958
0.3	SOCS2 L36A vs F3	-2.19788
0.1	SOCS2 L36A vs F3	-3.23114
0	SOCS2 L36A vs F3	-2.34699
10	SOCS2 L36A vs F3	-3.67188
3	SOCS2 L36A vs F3	-3.5
1	SOCS2 L36A vs F3	-2.84247
0.3	SOCS2 L36A vs F3	-2.88739
0.1	SOCS2 L36A vs F3	-2.3288
0	SOCS2 Q45A vs GHR	313.7	1
10	SOCS2 Q45A vs GHR	51.1296	0.162989
3	SOCS2 Q45A vs GHR	100.658	0.320872
1	SOCS2 Q45A vs GHR	174.485	0.556215
0.3	SOCS2 Q45A vs GHR	243.996	0.7778
0.1	SOCS2 Q45A vs GHR	284.811	0.907908
0	SOCS2 Q45A vs GHR	314.233	1
10	SOCS2 Q45A vs GHR	51.2376	0.163056
3	SOCS2 Q45A vs GHR	100.432	0.319609
1	SOCS2 Q45A vs GHR	175.973	0.560009
0.3	SOCS2 Q45A vs GHR	245.485	0.781219
0.1	SOCS2 Q45A vs GHR	279.954	0.890913
0	SOCS2 Q45A vs GHR	314.425	1
10	SOCS2 Q45A vs GHR	53.6302	0.170566
3	SOCS2 Q45A vs GHR	104.377	0.331962
1	SOCS2 Q45A vs GHR	178.026	0.566197
0.3	SOCS2 Q45A vs GHR	248.016	0.788794
0.1	SOCS2 Q45A vs GHR	285.331	0.90747
0	SOCS2 Q45A+F3 vs GHR	582.505	1
10	SOCS2 Q45A+F3 vs GHR	7.88818	0.0135418
3	SOCS2 Q45A+F3 vs GHR	24.8159	0.0426021
1	SOCS2 Q45A+F3 vs GHR	79.6589	0.136752
0.3	SOCS2 Q45A+F3 vs GHR	223.281	0.383312
0.1	SOCS2 Q45A+F3 vs GHR	419.701	0.72051
0	SOCS2 Q45A+F3 vs GHR	589.934	1
10	SOCS2 Q45A+F3 vs GHR	-107.796	-0.182726
3	SOCS2 Q45A+F3 vs GHR	23.1973	0.0393218
1	SOCS2 Q45A+F3 vs GHR	81.2368	0.137705
0.3	SOCS2 Q45A+F3 vs GHR	226.221	0.383468
0.1	SOCS2 Q45A+F3 vs GHR	412.473	0.699184
0	SOCS2 Q45A+F3 vs GHR	587.113	1
10	SOCS2 Q45A+F3 vs GHR	1.01807	0.00173402
3	SOCS2 Q45A+F3 vs GHR	375.223	0.639099
1	SOCS2 Q45A+F3 vs GHR	78.6274	0.133922
0.3	SOCS2 Q45A+F3 vs GHR	221.607	0.377452
0.1	SOCS2 Q45A+F3 vs GHR	414.032	0.7052
0	SOCS2 Q45A vs F3	491.134	1
10	SOCS2 Q45A vs F3	-1.34045	-0.00272931
3	SOCS2 Q45A vs F3	17.7903	0.036223
1	SOCS2 Q45A vs F3	295.59	0.601852
0.3	SOCS2 Q45A vs F3	449.451	0.91513
0.1	SOCS2 Q45A vs F3	498.306	1.0146
0	SOCS2 Q45A vs F3	523.936	1
10	SOCS2 Q45A vs F3	-4.36261	-0.00832662
3	SOCS2 Q45A vs F3	-0.20636	-0.000393865
1	SOCS2 Q45A vs F3	20.3906	0.0389182
0.3	SOCS2 Q45A vs F3	305.897	0.583844
0.1	SOCS2 Q45A vs F3	448.745	0.856489
0	SOCS2 Q45A vs F3	519.953	1
10	SOCS2 Q45A vs F3	-3.13281	-0.00602518
3	SOCS2 Q45A vs F3	8.21027	0.0157904
1	SOCS2 Q45A vs F3	84.7604	0.163015
0.3	SOCS2 Q45A vs F3	373.695	0.71871
0.1	SOCS2 Q45A vs F3	464.518	0.893385
0	SOCS2 Y49F vs GHR	756.6	1
10	SOCS2 Y49F vs GHR	90.5455	0.119674
3	SOCS2 Y49F vs GHR	203.9	0.269496
1	SOCS2 Y49F vs GHR	377.823	0.499369
0.3	SOCS2 Y49F vs GHR	555.223	0.733839
0.1	SOCS2 Y49F vs GHR	664.945	0.87886
0	SOCS2 Y49F vs GHR	752.848	1
10	SOCS2 Y49F vs GHR	95.4504	0.126786
3	SOCS2 Y49F vs GHR	202.727	0.26928
1	SOCS2 Y49F vs GHR	369.251	0.490472
0.3	SOCS2 Y49F vs GHR	548.529	0.728605
0.1	SOCS2 Y49F vs GHR	659.081	0.87545
0	SOCS2 Y49F vs GHR	740.186	1
10	SOCS2 Y49F vs GHR	99.6543	0.134634
3	SOCS2 Y49F vs GHR	204.733	0.276597
1	SOCS2 Y49F vs GHR	370.767	0.500911
0.3	SOCS2 Y49F vs GHR	540.219	0.729843
0.1	SOCS2 Y49F vs GHR	646.913	0.873988
0	SOCS2 Y49F+F3 vs GHR	1270.99	1
10	SOCS2 Y49F+F3 vs GHR	12.7917	0.0100643
3	SOCS2 Y49F+F3 vs GHR	50.9199	0.040063
1	SOCS2 Y49F+F3 vs GHR	149.129	0.117332
0.3	SOCS2 Y49F+F3 vs GHR	426.232	0.335353
0.1	SOCS2 Y49F+F3 vs GHR	871.216	0.685459
0	SOCS2 Y49F+F3 vs GHR	1232.12	1
10	SOCS2 Y49F+F3 vs GHR	11.4264	0.0092738
3	SOCS2 Y49F+F3 vs GHR	49.5208	0.0401916
1	SOCS2 Y49F+F3 vs GHR	151.218	0.12273
0.3	SOCS2 Y49F+F3 vs GHR	428.236	0.347561
0.1	SOCS2 Y49F+F3 vs GHR	877.7	0.71235
0	SOCS2 Y49F+F3 vs GHR	1249.07	1
10	SOCS2 Y49F+F3 vs GHR	11.8171	0.00946071
3	SOCS2 Y49F+F3 vs GHR	50.2611	0.0402389
1	SOCS2 Y49F+F3 vs GHR	151.231	0.121075
0.3	SOCS2 Y49F+F3 vs GHR	429.148	0.343575
0.1	SOCS2 Y49F+F3 vs GHR	868.641	0.695433
0	SOCS2 Y49F vs F3	211.644	1
10	SOCS2 Y49F vs F3	-4.74219	-0.0224064
3	SOCS2 Y49F vs F3	1.95178	0.00922198
1	SOCS2 Y49F vs F3	103.519	0.48912
0.3	SOCS2 Y49F vs F3	175.743	0.830368
0.1	SOCS2 Y49F vs F3	194.38	0.918428
0	SOCS2 Y49F vs F3	203.437	1
10	SOCS2 Y49F vs F3	-6.04297	-0.0297044
3	SOCS2 Y49F vs F3	1.26367	0.00621162
1	SOCS2 Y49F vs F3	102.497	0.503829
0.3	SOCS2 Y49F vs F3	170.906	0.840091
0.1	SOCS2 Y49F vs F3	188.89	0.928494
0	SOCS2 Y49F vs F3	196.254	1
10	SOCS2 Y49F vs F3	-4.97723	-0.0253612
3	SOCS2 Y49F vs F3	0.997375	0.00508207
1	SOCS2 Y49F vs F3	98.72	0.503022
0.3	SOCS2 Y49F vs F3	164.093	0.836127
0.1	SOCS2 Y49F vs F3	182.982	0.932373
0	SOCS2 S78A vs GHR	176.833	1
10	SOCS2 S78A vs GHR	45.2604	0.255951
3	SOCS2 S78A vs GHR	86.6908	0.490242
1	SOCS2 S78A vs GHR	130.144	0.735972
0.3	SOCS2 S78A vs GHR	155.856	0.881373
0.1	SOCS2 S78A vs GHR	166.84	0.94349
0	SOCS2 S78A vs GHR	173.397	1
10	SOCS2 S78A vs GHR	65.0938	0.375404
3	SOCS2 S78A vs GHR	97.2637	0.560932
1	SOCS2 S78A vs GHR	152.606	0.880099
0.3	SOCS2 S78A vs GHR	187.66	1.08226
0.1	SOCS2 S78A vs GHR	185.109	1.06755
0	SOCS2 S78A vs GHR	173.563	1
10	SOCS2 S78A vs GHR	44.9798	0.259155
3	SOCS2 S78A vs GHR	85.6992	0.493764
1	SOCS2 S78A vs GHR	128.081	0.737948
0.3	SOCS2 S78A vs GHR	154.071	0.887694
0.1	SOCS2 S78A vs GHR	165.984	0.95633
0	SOCS2 S78A+F3 vs GHR	465.487	1
10	SOCS2 S78A+F3 vs GHR	9.15234	0.0196619
3	SOCS2 S78A+F3 vs GHR	37.0344	0.0795606
1	SOCS2 S78A+F3 vs GHR	113.623	0.244095
0.3	SOCS2 S78A+F3 vs GHR	258.207	0.554702
0.1	SOCS2 S78A+F3 vs GHR	393.815	0.846027
0	SOCS2 S78A+F3 vs GHR	486.533	1
10	SOCS2 S78A+F3 vs GHR	-4.96021	-0.010195
3	SOCS2 S78A+F3 vs GHR	35.0964	0.0721358
1	SOCS2 S78A+F3 vs GHR	109.374	0.224804
0.3	SOCS2 S78A+F3 vs GHR	254.087	0.522241
0.1	SOCS2 S78A+F3 vs GHR	393.82	0.809441
0	SOCS2 S78A+F3 vs GHR	490.867	1
10	SOCS2 S78A+F3 vs GHR	26.3743	0.0537299
3	SOCS2 S78A+F3 vs GHR	29.5098	0.0601176
1	SOCS2 S78A+F3 vs GHR	107.037	0.218057
0.3	SOCS2 S78A+F3 vs GHR	251.449	0.512255
0.1	SOCS2 S78A+F3 vs GHR	387.336	0.789085
0	SOCS2 S78A vs F3	39.444	1
10	SOCS2 S78A vs F3	-3.82059	-0.0968611
3	SOCS2 S78A vs F3	2.1608	0.0547814
1	SOCS2 S78A vs F3	20.3113	0.514941
0.3	SOCS2 S78A vs F3	30.9228	0.783967
0.1	SOCS2 S78A vs F3	35.1129	0.890197
0	SOCS2 S78A vs F3	38.4362	1
10	SOCS2 S78A vs F3	-3.50889	-0.0912914
3	SOCS2 S78A vs F3	9.53412	0.248051
1	SOCS2 S78A vs F3	27.8927	0.72569
0.3	SOCS2 S78A vs F3	33.2007	0.863789
0.1	SOCS2 S78A vs F3	34.0293	0.885346
0	SOCS2 S78A vs F3	37.4714	1
10	SOCS2 S78A vs F3	-3.18621	-0.0850305
3	SOCS2 S78A vs F3	5.91157	0.157762
1	SOCS2 S78A vs F3	21.6642	0.578153
0.3	SOCS2 S78A vs F3	31.0596	0.828889
0.1	SOCS2 S78A vs F3	33.3174	0.889143
0	SOCS2 Y99A vs GHR	108.037	1
10	SOCS2 Y99A vs GHR	25.237	0.233596
3	SOCS2 Y99A vs GHR	44.011	0.40737
1	SOCS2 Y99A vs GHR	70.108	0.648926
0.3	SOCS2 Y99A vs GHR	91.267	0.844774
0.1	SOCS2 Y99A vs GHR	101.272	0.937384
0	SOCS2 Y99A vs GHR	107.868	1
10	SOCS2 Y99A vs GHR	24.8743	0.230599
3	SOCS2 Y99A vs GHR	43.9851	0.407765
1	SOCS2 Y99A vs GHR	69.5052	0.644351
0.3	SOCS2 Y99A vs GHR	88.0924	0.816665
0.1	SOCS2 Y99A vs GHR	95.6804	0.887009
0	SOCS2 Y99A vs GHR	106.045	1
10	SOCS2 Y99A vs GHR	25.0463	0.236185
3	SOCS2 Y99A vs GHR	43.6901	0.411996
1	SOCS2 Y99A vs GHR	69.4245	0.654671
0.3	SOCS2 Y99A vs GHR	88.3268	0.832919
0.1	SOCS2 Y99A vs GHR	97.9082	0.923271
0	SOCS2 Y99A+F3 vs GHR	192.199	1
10	SOCS2 Y99A+F3 vs GHR	39.8313	0.20724
3	SOCS2 Y99A+F3 vs GHR	86.2351	0.448675
1	SOCS2 Y99A+F3 vs GHR	130.3	0.67794
0.3	SOCS2 Y99A+F3 vs GHR	152.756	0.794782
0.1	SOCS2 Y99A+F3 vs GHR	189.896	0.988016
0	SOCS2 Y99A+F3 vs GHR	198.485	1
10	SOCS2 Y99A+F3 vs GHR	37.4492	0.188675
3	SOCS2 Y99A+F3 vs GHR	78.4414	0.395201
1	SOCS2 Y99A+F3 vs GHR	129.656	0.653227
0.3	SOCS2 Y99A+F3 vs GHR	173.187	0.872544
0.1	SOCS2 Y99A+F3 vs GHR	201.905	1.01723
0	SOCS2 Y99A+F3 vs GHR	199.781	1
10	SOCS2 Y99A+F3 vs GHR	40.4458	0.202451
3	SOCS2 Y99A+F3 vs GHR	67.2481	0.33661
1	SOCS2 Y99A+F3 vs GHR	132.418	0.662817
0.3	SOCS2 Y99A+F3 vs GHR	112.508	0.56316
0.1	SOCS2 Y99A+F3 vs GHR	174.835	0.875137
0	SOCS2 Y99A vs F3	-1.25781
10	SOCS2 Y99A vs F3	-7.40558
3	SOCS2 Y99A vs F3	-4.13281
1	SOCS2 Y99A vs F3	-1.57358
0.3	SOCS2 Y99A vs F3	-0.251312
0.1	SOCS2 Y99A vs F3	0.714844
0	SOCS2 Y99A vs F3	0.509094
10	SOCS2 Y99A vs F3	-7.74155
3	SOCS2 Y99A vs F3	-5.96612
1	SOCS2 Y99A vs F3	-2.05987
0.3	SOCS2 Y99A vs F3	-1.57288
0.1	SOCS2 Y99A vs F3	-0.148438
0	SOCS2 Y99A vs F3	0.545593
10	SOCS2 Y99A vs F3	-7.14911
3	SOCS2 Y99A vs F3	-5.14972
1	SOCS2 Y99A vs F3	-2.37567
0.3	SOCS2 Y99A vs F3	-1.38995
0.1	SOCS2 Y99A vs F3	-0.0845947
0	SOCS2 L81F+F3 vs GHR	547.189	1
10	SOCS2 L81F+F3 vs GHR	92.8217	0.169633
3	SOCS2 L81F+F3 vs GHR	190.04	0.347303
1	SOCS2 L81F+F3 vs GHR	331.385	0.605612
0.3	SOCS2 L81F+F3 vs GHR	452.481	0.826918
0.1	SOCS2 L81F+F3 vs GHR	513.954	0.939262
0	SOCS2 L81F+F3 vs GHR	490.839	1
10	SOCS2 L81F+F3 vs GHR	92.1185	0.187676
3	SOCS2 L81F+F3 vs GHR	190.174	0.387447
1	SOCS2 L81F+F3 vs GHR	329.668	0.671642
0.3	SOCS2 L81F+F3 vs GHR	446.173	0.909002
0.1	SOCS2 L81F+F3 vs GHR	504.841	1.02853
0	SOCS2 L81F+F3 vs GHR	551.354	1
10	SOCS2 L81F+F3 vs GHR	90.4648	0.164078
3	SOCS2 L81F+F3 vs GHR	188.49	0.341868
1	SOCS2 L81F+F3 vs GHR	330.537	0.599501
0.3	SOCS2 L81F+F3 vs GHR	449.482	0.815233
0.1	SOCS2 L81F+F3 vs GHR	510.274	0.925494
0	SOCS2 L82F+F3 vs GHR	1237.76	1
10	SOCS2 L82F+F3 vs GHR	75.6146	0.06109
3	SOCS2 L82F+F3 vs GHR	179.275	0.144838
1	SOCS2 L82F+F3 vs GHR	395.411	0.319458
0.3	SOCS2 L82F+F3 vs GHR	736.079	0.594688
0.1	SOCS2 L82F+F3 vs GHR	1030.15	0.832272
0	SOCS2 L82F+F3 vs GHR	1225.63	1
10	SOCS2 L82F+F3 vs GHR	73.3548	0.0598506
3	SOCS2 L82F+F3 vs GHR	169.07	0.137946
1	SOCS2 L82F+F3 vs GHR	372.531	0.30395
0.3	SOCS2 L82F+F3 vs GHR	707.755	0.577461
0.1	SOCS2 L82F+F3 vs GHR	992.861	0.810082
0	SOCS2 L82F+F3 vs GHR	1181.87	1
10	SOCS2 L82F+F3 vs GHR	75.8822	0.0642052
3	SOCS2 L82F+F3 vs GHR	171.852	0.145407
1	SOCS2 L82F+F3 vs GHR	372.126	0.314862
0.3	SOCS2 L82F+F3 vs GHR	697.364	0.590051
0.1	SOCS2 L82F+F3 vs GHR	980.87	0.829931
0	SOCS2 L81F vs GHR	335.421	1
10	SOCS2 L81F vs GHR	65.6322	0.195671
3	SOCS2 L81F vs GHR	129.362	0.385671
1	SOCS2 L81F vs GHR	216.171	0.644476
0.3	SOCS2 L81F vs GHR	279.398	0.832978
0.1	SOCS2 L81F vs GHR	309.789	0.923584
0	SOCS2 L81F vs GHR	326.551	1
10	SOCS2 L81F vs GHR	62.931	0.192714
3	SOCS2 L81F vs GHR	125.153	0.383257
1	SOCS2 L81F vs GHR	209.922	0.642846
0.3	SOCS2 L81F vs GHR	276.225	0.845886
0.1	SOCS2 L81F vs GHR	300.462	0.920109
0	SOCS2 L81F vs GHR	323.182	1
10	SOCS2 L81F vs GHR	62.2018	0.192467
3	SOCS2 L81F vs GHR	125.205	0.387414
1	SOCS2 L81F vs GHR	210.214	0.65045
0.3	SOCS2 L81F vs GHR	269.902	0.835141
0.1	SOCS2 L81F vs GHR	300.567	0.930025
0	SOCS2 L82F vs GHR	498.866	1
10	SOCS2 L82F vs GHR	67.4362	0.135179
3	SOCS2 L82F vs GHR	144.355	0.289366
1	SOCS2 L82F vs GHR	265.656	0.532518
0.3	SOCS2 L82F vs GHR	385.859	0.773472
0.1	SOCS2 L82F vs GHR	462.836	0.927775
0	SOCS2 L82F vs GHR	510.288	1
10	SOCS2 L82F vs GHR	68.2936	0.133834
3	SOCS2 L82F vs GHR	149.471	0.292916
1	SOCS2 L82F vs GHR	272.483	0.533979
0.3	SOCS2 L82F vs GHR	385.505	0.755465
0.1	SOCS2 L82F vs GHR	454.926	0.89151
0	SOCS2 L82F vs GHR	482.741	1
10	SOCS2 L82F vs GHR	64.194	0.132978
3	SOCS2 L82F vs GHR	144.586	0.29951
1	SOCS2 L82F vs GHR	264.821	0.548578
0.3	SOCS2 L82F vs GHR	375.048	0.776913
0.1	SOCS2 L82F vs GHR	442.123	0.91586
0	SOCS2 L81F vs F3	-0.532532
10	SOCS2 L81F vs F3	-4.85998
3	SOCS2 L81F vs F3	-1.62237
1	SOCS2 L81F vs F3	-1.3913
0.3	SOCS2 L81F vs F3	-1.08398
0.1	SOCS2 L81F vs F3	-1.05664
0	SOCS2 L81F vs F3	-0.716125
10	SOCS2 L81F vs F3	-2.92835
3	SOCS2 L81F vs F3	-2.27734
1	SOCS2 L81F vs F3	-1.79883
0.3	SOCS2 L81F vs F3	-1.5423
0.1	SOCS2 L81F vs F3	-1.09045
0	SOCS2 L81F vs F3	-0.568359
10	SOCS2 L81F vs F3	-3.51953
3	SOCS2 L81F vs F3	-1.86267
1	SOCS2 L81F vs F3	-0.898438
0.3	SOCS2 L81F vs F3	-1.25909
0.1	SOCS2 L81F vs F3	-0.68811
0	SOCS2 L82F vs F3	51.3008	1
10	SOCS2 L82F vs F3	1.20312	0.0234524
3	SOCS2 L82F vs F3	15.8874	0.309691
1	SOCS2 L82F vs F3	34.6784	0.675982
0.3	SOCS2 L82F vs F3	44.6172	0.869718
0.1	SOCS2 L82F vs F3	49.2376	0.959783
0	SOCS2 L82F vs F3	51.7454	1
10	SOCS2 L82F vs F3	1.68426	0.0325491
3	SOCS2 L82F vs F3	15.8184	0.305696
1	SOCS2 L82F vs F3	34.4778	0.666297
0.3	SOCS2 L82F vs F3	44.1725	0.85365
0.1	SOCS2 L82F vs F3	48.4466	0.936249
0	SOCS2 L82F vs F3	51.3835	1
10	SOCS2 L82F vs F3	0.61261	0.0119223
3	SOCS2 L82F vs F3	15.7767	0.307038
1	SOCS2 L82F vs F3	34.2454	0.666468
0.3	SOCS2 L82F vs F3	43.8066	0.852543
0.1	SOCS2 L82F vs F3	48.1094	0.936281
0	SOCS2 L8182F vs GHR	1160.83	1
10	SOCS2 L8182F vs GHR	205.94	0.177408
3	SOCS2 L8182F vs GHR	174.146	0.150018
1	SOCS2 L8182F vs GHR	404.116	0.348127
0.3	SOCS2 L8182F vs GHR	715.885	0.616702
0.1	SOCS2 L8182F vs GHR	956.911	0.824334
0	SOCS2 L8182F vs GHR	1144	1
10	SOCS2 L8182F vs GHR	91.1152	0.079646
3	SOCS2 L8182F vs GHR	370.473	0.323839
1	SOCS2 L8182F vs GHR	676.516	0.591358
0.3	SOCS2 L8182F vs GHR	927.16	0.810453
0.1	SOCS2 L8182F vs GHR	1055.84	0.922937
0	SOCS2 L8182F vs GHR	1146.44	1
10	SOCS2 L8182F vs GHR	90.1907	0.0786702
3	SOCS2 L8182F vs GHR	285.184	0.248756
1	SOCS2 L8182F vs GHR	554.13	0.483348
0.3	SOCS2 L8182F vs GHR	848.613	0.740215
0.1	SOCS2 L8182F vs GHR	1010.03	0.881014
0	SOCS2 L8182F+F3 vs GHR	1164.16	1
10	SOCS2 L8182F+F3 vs GHR	97.0098	0.0833302
3	SOCS2 L8182F+F3 vs GHR	529.25	0.454619
1	SOCS2 L8182F+F3 vs GHR	740.265	0.635878
0.3	SOCS2 L8182F+F3 vs GHR	939.071	0.80665
0.1	SOCS2 L8182F+F3 vs GHR	927.333	0.796568
0	SOCS2 L8182F+F3 vs GHR	1158.34	1
10	SOCS2 L8182F+F3 vs GHR	397.3	0.342992
3	SOCS2 L8182F+F3 vs GHR	530.529	0.45801
1	SOCS2 L8182F+F3 vs GHR	710.631	0.613493
0.3	SOCS2 L8182F+F3 vs GHR	915.801	0.790618
0.1	SOCS2 L8182F+F3 vs GHR	1057.87	0.913266
0	SOCS2 L8182F+F3 vs GHR	1138	1
10	SOCS2 L8182F+F3 vs GHR	226.656	0.19917
3	SOCS2 L8182F+F3 vs GHR	533.236	0.468572
1	SOCS2 L8182F+F3 vs GHR	681.804	0.599124
0.3	SOCS2 L8182F+F3 vs GHR	858.48	0.754375
0.1	SOCS2 L8182F+F3 vs GHR	922.491	0.810624
0	SOCS2 L8182F vs F3	-0.889313
10	SOCS2 L8182F vs F3	-1.79425
3	SOCS2 L8182F vs F3	-32.8438
1	SOCS2 L8182F vs F3	-3.91864
0.3	SOCS2 L8182F vs F3	-2.21616
0.1	SOCS2 L8182F vs F3	-3.7168
0	SOCS2 L8182F vs F3	-4.25909
10	SOCS2 L8182F vs F3	-6.02017
3	SOCS2 L8182F vs F3	-5.50909
1	SOCS2 L8182F vs F3	-5.51239
0.3	SOCS2 L8182F vs F3	-4.25326
0.1	SOCS2 L8182F vs F3	-3.8288
0	SOCS2 L8182F vs F3	-3.35352
10	SOCS2 L8182F vs F3	-3.61914
3	SOCS2 L8182F vs F3	-5.02994
1	SOCS2 L8182F vs F3	-3.73178
0.3	SOCS2 L8182F vs F3	-3.7832
0.1	SOCS2 L8182F vs F3	-4.3255
0	SOCS2 vs F3 H6K	2970.74	1
0.1	SOCS2 vs F3 H6K	2805.62	0.944417
0.3	SOCS2 vs F3 H6K	2580.91	0.868775
1	SOCS2 vs F3 H6K	1889.22	0.635942
3	SOCS2 vs F3 H6K	550.628	0.18535
10	SOCS2 vs F3 H6K	23.4036	0.00787802
0	SOCS2 vs F3 H6K	892.241	1
10	SOCS2 vs F3 H6K	76.6218	0.0858756
3	SOCS2 vs F3 H6K	197.516	0.22137
1	SOCS2 vs F3 H6K	530.788	0.594893
0.3	SOCS2 vs F3 H6K	767.083	0.859725
0.1	SOCS2 vs F3 H6K	848.296	0.950747
0	SOCS2 vs F3 H6K	788.068	1
10	SOCS2 vs F3 H6K	42.8041	0.0543152
3	SOCS2 vs F3 H6K	145.159	0.184196
1	SOCS2 vs F3 H6K	436.071	0.553342
0.3	SOCS2 vs F3 H6K	661.271	0.839105
0.1	SOCS2 vs F3 H6K	741.869	0.941377
0	SOCS2 vs F3 K10H	2924.53	1
0.1	SOCS2 vs F3 K10H	2871.91	0.982007
0.3	SOCS2 vs F3 K10H	2879.63	0.984646
1	SOCS2 vs F3 K10H	2862.43	0.978765
3	SOCS2 vs F3 K10H	2771.6	0.947707
10	SOCS2 vs F3 K10H	2323.52	0.794494
0	SOCS2 vs F3 K10H	906.721	1
10	SOCS2 vs F3 K10H	830.957	0.916442
3	SOCS2 vs F3 K10H	880.092	0.970633
1	SOCS2 vs F3 K10H	896.409	0.988627
0.3	SOCS2 vs F3 K10H	903.921	0.996912
0.1	SOCS2 vs F3 K10H	904.398	0.997438
0	SOCS2 vs F3 K10H	902.335	1
10	SOCS2 vs F3 K10H	827.672	0.917255
3	SOCS2 vs F3 K10H	874.357	0.968993
1	SOCS2 vs F3 K10H	890.4	0.986773
0.3	SOCS2 vs F3 K10H	892.015	0.988563
0.1	SOCS2 vs F3 K10H	899.792	0.997182
0	SOCS2 vs F3 L7V	2897.02	1
0.1	SOCS2 vs F3 L7V	2769.21	0.955883
0.3	SOCS2 vs F3 L7V	2655.41	0.9166
1	SOCS2 vs F3 L7V	2282.11	0.787743
3	SOCS2 vs F3 L7V	1360.55	0.469639
10	SOCS2 vs F3 L7V	418.327	0.144399
0	SOCS2 vs F3 L7V	804.822	1
10	SOCS2 vs F3 L7V	87.4551	0.108664
3	SOCS2 vs F3 L7V	260.738	0.32397
1	SOCS2 vs F3 L7V	535.237	0.665038
0.3	SOCS2 vs F3 L7V	699.228	0.868799
0.1	SOCS2 vs F3 L7V	761.527	0.946206
0	SOCS2 vs F3 L7V	796.259	1
10	SOCS2 vs F3 L7V	87.0703	0.109349
3	SOCS2 vs F3 L7V	259.966	0.326484
1	SOCS2 vs F3 L7V	534.361	0.67109
0.3	SOCS2 vs F3 L7V	694.671	0.872418
0.1	SOCS2 vs F3 L7V	756.65	0.950256
0	SOCS2 vs F3 W11F	890.279	1
10	SOCS2 vs F3 W11F	79.2109	0.0889731
3	SOCS2 vs F3 W11F	222.215	0.249601
1	SOCS2 vs F3 W11F	539.43	0.605911
0.3	SOCS2 vs F3 W11F	762.781	0.856789
0.1	SOCS2 vs F3 W11F	842.936	0.946822
0	SOCS2 vs F3 W11F	880.741	1
10	SOCS2 vs F3 W11F	79.8555	0.0906685
3	SOCS2 vs F3 W11F	219.511	0.249234
1	SOCS2 vs F3 W11F	534.531	0.60691
0.3	SOCS2 vs F3 W11F	756.894	0.859383
0.1	SOCS2 vs F3 W11F	837.536	0.950945
0	SOCS2 vs F3 W11F	2860.28	1
0.1	SOCS2 vs F3 W11F	2700.56	0.944158
0.3	SOCS2 vs F3 W11F	2678.62	0.936489
1	SOCS2 vs F3 W11F	2451.52	0.85709
3	SOCS2 vs F3 W11F	1789.03	0.625473
10	SOCS2 vs F3 W11F	515	0.180052
0	SOCS2 vs delta N3 C3	757.303
10	SOCS2 vs delta N3 C3	723.003
3	SOCS2 vs delta N3 C3	740.678
1	SOCS2 vs delta N3 C3	750.088
0.3	SOCS2 vs delta N3 C3	752.966
0.1	SOCS2 vs delta N3 C3	754.442
0	SOCS2 vs delta N3 C3	754.001
10	SOCS2 vs delta N3 C3	719.113
3	SOCS2 vs delta N3 C3	736.551
1	SOCS2 vs delta N3 C3	745.251
0.3	SOCS2 vs delta N3 C3	748.169
0.1	SOCS2 vs delta N3 C3	751.069
0	SOCS2 vs delta N3 C3	749.166
10	SOCS2 vs delta N3 C3	713.65
3	SOCS2 vs delta N3 C3	731.257
1	SOCS2 vs delta N3 C3	740.982
0.3	SOCS2 vs delta N3 C3	742.912
0.1	SOCS2 vs delta N3 C3	724.448
0	SOCS2 vs delta N2 C2	868.091	1
10	SOCS2 vs delta N2 C2	191.075	0.220109
3	SOCS2 vs delta N2 C2	425.178	0.489785
1	SOCS2 vs delta N2 C2	680.02	0.783351
0.3	SOCS2 vs delta N2 C2	801.854	0.923698
0.1	SOCS2 vs delta N2 C2	844.275	0.972565
0	SOCS2 vs delta N2 C2	863.435	1
10	SOCS2 vs delta N2 C2	193.391	0.223979
3	SOCS2 vs delta N2 C2	433.347	0.501887
1	SOCS2 vs delta N2 C2	676.863	0.783919
0.3	SOCS2 vs delta N2 C2	793.008	0.918434
0.1	SOCS2 vs delta N2 C2	837.572	0.970047
0	SOCS2 vs delta N2 C2	2774.34	1
0.1	SOCS2 vs delta N2 C2	2620.03	0.944378
0.3	SOCS2 vs delta N2 C2	2483.5	0.895169
1	SOCS2 vs delta N2 C2	2036.6	0.734084
3	SOCS2 vs delta N2 C2	1142.19	0.411699
10	SOCS2 vs delta N2 C2	476.925	0.171906
0	SOCS2 vs M8L	784.143	1
10	SOCS2 vs M8L	-14.6947	-0.0187398
3	SOCS2 vs M8L	20.9603	0.0267302
1	SOCS2 vs M8L	296.371	0.377955
0.3	SOCS2 vs M8L	618.425	0.788663
0.1	SOCS2 vs M8L	723.162	0.922232
0	SOCS2 vs M8L	774.464	1
10	SOCS2 vs M8L	-15.0378	-0.019417
3	SOCS2 vs M8L	23.5085	0.0303545
1	SOCS2 vs M8L	334.13	0.431434
0.3	SOCS2 vs M8L	628.897	0.812042
0.1	SOCS2 vs M8L	720.841	0.930761
0	SOCS2 vs M8L	765.189	1
10	SOCS2 vs M8L	-18.0814	-0.0236299
3	SOCS2 vs M8L	19.2585	0.0251683
1	SOCS2 vs M8L	296.547	0.387547
0.3	SOCS2 vs M8L	609.183	0.796122
0.1	SOCS2 vs M8L	708.855	0.92638
0	CISR78Gvs GHR	972.831	3.2023
10	CISR78Gvs GHR	417.087	1.37294
3	CISR78Gvs GHR	655.347	2.15723
1	CISR78Gvs GHR	793.928	2.6134
0.3	CISR78Gvs GHR	840.437	2.76649
0.1	CISR78Gvs GHR	850.637	2.80007
0	CISR78Gvs GHR	854.585	2.93009
10	CISR78Gvs GHR	357.173	1.22463
3	CISR78Gvs GHR	588.097	2.01639
1	CISR78Gvs GHR	721.15	2.47259
0.3	CISR78Gvs GHR	775.427	2.65868
0.1	CISR78Gvs GHR	785.814	2.6943
0	CISR78Gvs GHR	793.463	2.86438
10	CISR78Gvs GHR	329.031	1.18779
3	CISR78Gvs GHR	554.424	2.00146
1	CISR78Gvs GHR	678.898	2.4508
0.3	CISR78Gvs GHR	724.064	2.61385
0.1	CISR78Gvs GHR	742.385	2.67999
0	CISF116Lvs GHR	905.927	1.12054
10	CISF116Lvs GHR	383.012	0.473748
3	CISF116Lvs GHR	617.526	0.76382
1	CISF116Lvs GHR	762.748	0.943445
0.3	CISF116Lvs GHR	823.427	1.0185
0.1	CISF116Lvs GHR	838.379	1.03699
0	CISF116Lvs GHR	848.294	1.0161
10	CISF116Lvs GHR	347.688	0.416465
3	CISF116Lvs GHR	578.757	0.693243
1	CISF116Lvs GHR	716.408	0.858123
0.3	CISF116Lvs GHR	779.356	0.933523
0.1	CISF116Lvs GHR	793.999	0.951063
0	CISF116Lvs GHR	804.589	0.97899
10	CISF116Lvs GHR	326.92	0.397782
3	CISF116Lvs GHR	550.116	0.669357
1	CISF116Lvs GHR	686.538	0.83535
0.3	CISF116Lvs GHR	747.593	0.909639
0.1	CISF116Lvs GHR	762.999	0.928385
0	CISF74, 116L vs GHR	710.013	16.8479
10	CISF74, 116L vs GHR	306.401	7.27058
3	CISF74, 116L vs GHR	496.724	11.7867
1	CISF74, 116L vs GHR	606.706	14.3965
0.3	CISF74, 116L vs GHR	652.913	15.4929
0.1	CISF74, 116L vs GHR	669.505	15.8867
0	CISF74, 116L vs GHR	678.318	16.7222
10	CISF74, 116L vs GHR	277.908	6.85113
3	CISF74, 116L vs GHR	465.295	11.4707
1	CISF74, 116L vs GHR	575.65	14.1912
0.3	CISF74, 116L vs GHR	618.514	15.2479
0.1	CISF74, 116L vs GHR	639.246	15.759
0	CISF74, 116L vs GHR	656.735	15.3732
10	CISF74, 116L vs GHR	263.152	6.16002
3	CISF74, 116L vs GHR	470.337	11.0099
1	CISF74, 116L vs GHR	587.491	13.7523
0.3	CISF74, 116L vs GHR	644.048	15.0762
0.1	CISF74, 116L vs GHR	651.668	15.2546
0	CIS R78G+f3vs GHR	867.738	5.52379
10	CIS R78G+f3vs GHR	201.361	1.28181
3	CIS R78G+f3vs GHR	361.048	2.29833
1	CIS R78G+f3vs GHR	550.44	3.50395
0.3	CIS R78G+f3vs GHR	676.168	4.3043
0.1	CIS R78G+f3vs GHR	740.276	4.7124
0	CIS R78G+f3vs GHR	777.206	5.05408
10	CIS R78G+f3vs GHR	177.265	1.15273
3	CIS R78G+f3vs GHR	331.579	2.15622
1	CIS R78G+f3vs GHR	501.57	3.26165
0.3	CIS R78G+f3vs GHR	628.393	4.08637
0.1	CIS R78G+f3vs GHR	685.289	4.45635
0	CIS R78G+f3vs GHR	716.748	4.86715
10	CIS R78G+f3vs GHR	165.82	1.12602
3	CIS R78G+f3vs GHR	308.152	2.09253
1	CIS R78G+f3vs GHR	465.947	3.16406
0.3	CIS R78G+f3vs GHR	586.781	3.9846
0.1	CIS R78G+f3vs GHR	641.342	4.3551
0	CISF116L+f3vs GHR	792.009	3.68528
10	CISF116L+f3vs GHR	296.822	1.38114
3	CISF116L+f3vs GHR	474.54	2.20807
1	CISF116L+f3vs GHR	622.001	2.89422
0.3	CISF116L+f3vs GHR	694.025	3.22935
0.1	CISF116L+f3vs GHR	725.182	3.37433
0	CISF116L+f3vs GHR	741.041	3.50198
10	CISF116L+f3vs GHR	267.872	1.2659
3	CISF116L+f3vs GHR	444.459	2.10041
1	CISF116L+f3vs GHR	582.406	2.75231
0.3	CISF116L+f3vs GHR	662.706	3.13179
0.1	CISF116L+f3vs GHR	692.497	3.27257
0	CISF116L+f3vs GHR	708.492	3.40815
10	CISF116L+f3vs GHR	246.201	1.18433
3	CISF116L+f3vs GHR	418.37	2.01254
1	CISF116L+f3vs GHR	560.188	2.69474
0.3	CISF116L+f3vs GHR	635.483	3.05695
0.1	CISF116L+f3vs GHR	664.191	3.19505
0	CISF74,116L+f3vs GHR	662.786	1.16199
10	CISF74,116L+f3vs GHR	218.91	0.38379
3	CISF74,116L+f3vs GHR	353.684	0.620073
1	CISF74,116L+f3vs GHR	488.592	0.856592
0.3	CISF74,116L+f3vs GHR	577.896	1.01316
0.1	CISF74,116L+f3vs GHR	606.623	1.06352
0	CISF74,116L+f3vs GHR	626.244	1.11094
10	CISF74,116L+f3vs GHR	203.364	0.360763
3	CISF74,116L+f3vs GHR	329.262	0.584103
1	CISF74,116L+f3vs GHR	461.233	0.818216
0.3	CISF74,116L+f3vs GHR	548.124	0.972359
0.1	CISF74,116L+f3vs GHR	578.106	1.02554
0	CISF74,116L+f3vs GHR	595.254	1.06205
10	CISF74,116L+f3vs GHR	195.803	0.349352
3	CISF74,116L+f3vs GHR	331.457	0.591385
1	CISF74,116L+f3vs GHR	468.136	0.835247
0.3	CISF74,116L+f3vs GHR	554.846	0.989955
0.1	CISF74,116L+f3vs GHR	575.216	1.0263
0.1	CISF116L vs F3	0.0775147
1	CISF116L vs F3	-0.708984
0.3	CISF116L vs F3	-1.875
0	CISF116L vs F3	-1.92712
3	CISF116L vs F3	-2.18555
10	CISF116L vs F3	-6.97522
0	CISF116L vs F3	-7.19409
3	CISF116L vs F3	-7.26038
0.3	CISF116L vs F3	-7.65686
1	CISF116L vs F3	-8.14917
0.1	CISF116L vs F3	-9.25134
3	CISF116L vs F3	-9.38477
0	CISF116L vs F3	-9.4154
0.3	CISF116L vs F3	-10.7441
1	CISF116L vs F3	-11.0228
0.1	CISF116L vs F3	-11.5254
10	CISF116L vs F3	-12.0131
10	CISF116L vs F3	-16.9362
0.1	CISF74,116L vs F3	5.5
0	CISF74,116L vs F3	5.32092
0.3	CISF74,116L vs F3	3.50452
0.3	CISF74,116L vs F3	2.76233
0	CISF74,116L vs F3	2.72522
0.1	CISF74,116L vs F3	1.14453
1	CISF74,116L vs F3	1.01428
0	CISF74,116L vs F3	0.186157
1	CISF74,116L vs F3	-0.895752
3	CISF74,116L vs F3	-2.88928
0.3	CISF74,116L vs F3	-3.10156
0.1	CISF74,116L vs F3	-3.16333
3	CISF74,116L vs F3	-3.27734
1	CISF74,116L vs F3	-4.66919
10	CISF74,116L vs F3	-8.87695
10	CISF74,116L vs F3	-10.3373
3	CISF74,116L vs F3	-10.3529
10	CISF74,116L vs F3	-12.1797
0	CISR78G vs F3	37.6145
0.1	CISR78G vs F3	32.4148
0.3	CISR78G vs F3	29.6367
0.1	CISR78G vs F3	29.0638
0	CISR78G vs F3	28.8938
0.3	CISR78G vs F3	27.2356
1	CISR78G vs F3	24.6399
1	CISR78G vs F3	24.5678
3	CISR78G vs F3	18.274
3	CISR78G vs F3	17.3574
0.1	CISR78G vs F3	16.9974
1	CISR78G vs F3	10.5364
3	CISR78G vs F3	8.27795
10	CISR78G vs F3	4.6908
10	CISR78G vs F3	-1.52612
10	CISR78G vs F3	-1.65686
0.3	CISR78G vs F3	-21.491
0	CISR78G vs F3	-151.455
0	CISR78Gvs GHR	972.831	3.2023
10	CISR78Gvs GHR	417.087	1.37294
3	CISR78Gvs GHR	655.347	2.15723
1	CISR78Gvs GHR	793.928	2.6134
0.3	CISR78Gvs GHR	840.437	2.76649
0.1	CISR78Gvs GHR	850.637	2.80007
0	CISR78Gvs GHR	854.585	2.93009
10	CISR78Gvs GHR	357.173	1.22463
3	CISR78Gvs GHR	588.097	2.01639
1	CISR78Gvs GHR	721.15	2.47259
0.3	CISR78Gvs GHR	775.427	2.65868
0.1	CISR78Gvs GHR	785.814	2.6943
0	CISR78Gvs GHR	793.463	2.86438
10	CISR78Gvs GHR	329.031	1.18779
3	CISR78Gvs GHR	554.424	2.00146
1	CISR78Gvs GHR	678.898	2.4508
0.3	CISR78Gvs GHR	724.064	2.61385
0.1	CISR78Gvs GHR	742.385	2.67999
0	CISF116Lvs GHR	905.927	1.12054
10	CISF116Lvs GHR	383.012	0.473748
3	CISF116Lvs GHR	617.526	0.76382
1	CISF116Lvs GHR	762.748	0.943445
0.3	CISF116Lvs GHR	823.427	1.0185
0.1	CISF116Lvs GHR	838.379	1.03699
0	CISF116Lvs GHR	848.294	1.0161
10	CISF116Lvs GHR	347.688	0.416465
3	CISF116Lvs GHR	578.757	0.693243
1	CISF116Lvs GHR	716.408	0.858123
0.3	CISF116Lvs GHR	779.356	0.933523
0.1	CISF116Lvs GHR	793.999	0.951063
0	CISF116Lvs GHR	804.589	0.97899
10	CISF116Lvs GHR	326.92	0.397782
3	CISF116Lvs GHR	550.116	0.669357
1	CISF116Lvs GHR	686.538	0.83535
0.3	CISF116Lvs GHR	747.593	0.909639
0.1	CISF116Lvs GHR	762.999	0.928385
0	CISF74, 116L vs GHR	710.013	16.8479
10	CISF74, 116L vs GHR	306.401	7.27058
3	CISF74, 116L vs GHR	496.724	11.7867
1	CISF74, 116L vs GHR	606.706	14.3965
0.3	CISF74, 116L vs GHR	652.913	15.4929
0.1	CISF74, 116L vs GHR	669.505	15.8867
0	CISF74, 116L vs GHR	678.318	16.7222
10	CISF74, 116L vs GHR	277.908	6.85113
3	CISF74, 116L vs GHR	465.295	11.4707
1	CISF74, 116L vs GHR	575.65	14.1912
0.3	CISF74, 116L vs GHR	618.514	15.2479
0.1	CISF74, 116L vs GHR	639.246	15.759
0	CISF74, 116L vs GHR	656.735	15.3732
10	CISF74, 116L vs GHR	263.152	6.16002
3	CISF74, 116L vs GHR	470.337	11.0099
1	CISF74, 116L vs GHR	587.491	13.7523
0.3	CISF74, 116L vs GHR	644.048	15.0762
0.1	CISF74, 116L vs GHR	651.668	15.2546
0	CIS R78G+f3vs GHR	867.738	5.52379
10	CIS R78G+f3vs GHR	201.361	1.28181
3	CIS R78G+f3vs GHR	361.048	2.29833
1	CIS R78G+f3vs GHR	550.44	3.50395
0.3	CIS R78G+f3vs GHR	676.168	4.3043
0.1	CIS R78G+f3vs GHR	740.276	4.7124
0	CIS R78G+f3vs GHR	777.206	5.05408
10	CIS R78G+f3vs GHR	177.265	1.15273
3	CIS R78G+f3vs GHR	331.579	2.15622
1	CIS R78G+f3vs GHR	501.57	3.26165
0.3	CIS R78G+f3vs GHR	628.393	4.08637
0.1	CIS R78G+f3vs GHR	685.289	4.45635
0	CIS R78G+f3vs GHR	716.748	4.86715
10	CIS R78G+f3vs GHR	165.82	1.12602
3	CIS R78G+f3vs GHR	308.152	2.09253
1	CIS R78G+f3vs GHR	465.947	3.16406
0.3	CIS R78G+f3vs GHR	586.781	3.9846
0.1	CIS R78G+f3vs GHR	641.342	4.3551
0	CISF116L+f3vs GHR	792.009	3.68528
10	CISF116L+f3vs GHR	296.822	1.38114
3	CISF116L+f3vs GHR	474.54	2.20807
1	CISF116L+f3vs GHR	622.001	2.89422
0.3	CISF116L+f3vs GHR	694.025	3.22935
0.1	CISF116L+f3vs GHR	725.182	3.37433
0	CISF116L+f3vs GHR	741.041	3.50198
10	CISF116L+f3vs GHR	267.872	1.2659
3	CISF116L+f3vs GHR	444.459	2.10041
1	CISF116L+f3vs GHR	582.406	2.75231
0.3	CISF116L+f3vs GHR	662.706	3.13179
0.1	CISF116L+f3vs GHR	692.497	3.27257
0	CISF116L+f3vs GHR	708.492	3.40815
10	CISF116L+f3vs GHR	246.201	1.18433
3	CISF116L+f3vs GHR	418.37	2.01254
1	CISF116L+f3vs GHR	560.188	2.69474
0.3	CISF116L+f3vs GHR	635.483	3.05695
0.1	CISF116L+f3vs GHR	664.191	3.19505
0	CISF74,116L+f3vs GHR	662.786	1.16199
10	CISF74,116L+f3vs GHR	218.91	0.38379
3	CISF74,116L+f3vs GHR	353.684	0.620073
1	CISF74,116L+f3vs GHR	488.592	0.856592
0.3	CISF74,116L+f3vs GHR	577.896	1.01316
0.1	CISF74,116L+f3vs GHR	606.623	1.06352
0	CISF74,116L+f3vs GHR	626.244	1.11094
10	CISF74,116L+f3vs GHR	203.364	0.360763
3	CISF74,116L+f3vs GHR	329.262	0.584103
1	CISF74,116L+f3vs GHR	461.233	0.818216
0.3	CISF74,116L+f3vs GHR	548.124	0.972359
0.1	CISF74,116L+f3vs GHR	578.106	1.02554
0	CISF74,116L+f3vs GHR	595.254	1.06205
10	CISF74,116L+f3vs GHR	195.803	0.349352
3	CISF74,116L+f3vs GHR	331.457	0.591385
1	CISF74,116L+f3vs GHR	468.136	0.835247
0.3	CISF74,116L+f3vs GHR	554.846	0.989955
0.1	CISF74,116L+f3vs GHR	575.216	1.0263
0.1	CISF116L vs F3	0.0775147
1	CISF116L vs F3	-0.708984
0.3	CISF116L vs F3	-1.875
0	CISF116L vs F3	-1.92712
3	CISF116L vs F3	-2.18555
10	CISF116L vs F3	-6.97522
0	CISF116L vs F3	-7.19409
3	CISF116L vs F3	-7.26038
0.3	CISF116L vs F3	-7.65686
1	CISF116L vs F3	-8.14917
0.1	CISF116L vs F3	-9.25134
3	CISF116L vs F3	-9.38477
0	CISF116L vs F3	-9.4154
0.3	CISF116L vs F3	-10.7441
1	CISF116L vs F3	-11.0228
0.1	CISF116L vs F3	-11.5254
10	CISF116L vs F3	-12.0131
10	CISF116L vs F3	-16.9362
0.1	CISF74,116L vs F3	5.5
0	CISF74,116L vs F3	5.32092
0.3	CISF74,116L vs F3	3.50452
0.3	CISF74,116L vs F3	2.76233
0	CISF74,116L vs F3	2.72522
0.1	CISF74,116L vs F3	1.14453
1	CISF74,116L vs F3	1.01428
0	CISF74,116L vs F3	0.186157
1	CISF74,116L vs F3	-0.895752
3	CISF74,116L vs F3	-2.88928
0.3	CISF74,116L vs F3	-3.10156
0.1	CISF74,116L vs F3	-3.16333
3	CISF74,116L vs F3	-3.27734
1	CISF74,116L vs F3	-4.66919
10	CISF74,116L vs F3	-8.87695
10	CISF74,116L vs F3	-10.3373
3	CISF74,116L vs F3	-10.3529
10	CISF74,116L vs F3	-12.1797
0	CISR78G vs F3	37.6145
0.1	CISR78G vs F3	32.4148
0.3	CISR78G vs F3	29.6367
0.1	CISR78G vs F3	29.0638
0	CISR78G vs F3	28.8938
0.3	CISR78G vs F3	27.2356
1	CISR78G vs F3	24.6399
1	CISR78G vs F3	24.5678
3	CISR78G vs F3	18.274
3	CISR78G vs F3	17.3574
0.1	CISR78G vs F3	16.9974
1	CISR78G vs F3	10.5364
3	CISR78G vs F3	8.27795
10	CISR78G vs F3	4.6908
10	CISR78G vs F3	-1.52612
10	CISR78G vs F3	-1.65686
0.3	CISR78G vs F3	-21.491
0	CISR78G vs F3	-151.455
Supplementary Figure 10b
ON/OFF rate
Dissociation SOCS2+F3
Sec	4 μM				2 μM				1 μM				0.5 μM				0.25 μM				0.125 μM				0.0625 μM				0.03125 μM
1	98.7376	98.9173	124.721	121.523	93.0469	89.8548	118.97	119.203	91.5853	90.6797	119.568	117.977	89.1823	87.7865	114.945	116.941	82.9076	83.3509	108.21	108.775	74.6517	73.1693	98.0768	96.6217	61.6784	60.7311	81.668	80.3177	46.4206	45.5046	60.8424	60.4655
2	95.1517	95.5072	119.917	117.062	89.457	86.1243	114.958	115.019	88.3548	87.8672	115.291	113.657	85.8034	84.7357	110.824	113.078	79.9271	80.3197	104.499	105.264	72.0931	70.6654	95.0573	93.3444	59.9401	58.7116	79.1211	77.7865	44.987	43.8522	59.3737	58.5007
3	91.9564	92.2689	116.112	113.004	86.4102	83.3236	111.146	111.589	85.7454	84.5977	111.307	109.954	83.2057	81.8138	107.402	109.418	77.224	77.9212	100.983	101.627	69.8431	68.8607	92.3034	90.6413	57.9284	57.1217	76.8477	75.7357	43.9792	42.4264	58.0456	57.0046
4	88.8118	89.6165	112.573	109.074	83.5664	80.6517	107.818	108.468	82.847	81.6914	107.697	106.255	80.5143	79.2279	104.034	106.188	74.8333	75.3782	97.9206	98.2637	67.7728	67.1497	89.8854	88.2233	56.319	55.5514	74.8477	73.6146	42.9362	41.3132	56.7839	55.6647
5	86.1907	86.9173	108.862	105.812	80.9062	77.8626	104.579	105.218	79.8861	79.6406	104.428	103.055	77.9049	76.4857	101.296	103.168	72.3958	73.1204	95.2526	95.4824	65.6829	65.3372	87.4557	85.7233	55.1784	54.1413	73.0273	71.6966	41.8581	40.3053	55.5339	54.3092
6	83.4798	84.6556	105.835	102.426	78.7852	76.0814	101.806	102.058	77.7962	77.2891	101.26	99.9264	75.5729	74.2865	98.5033	100.539	70.1146	71.472	92.6198	92.9668	63.9759	63.4583	84.7174	83.8053	53.4206	52.7702	71.3281	70.1654	40.737	39.3327	54.0221	53.0905
7	80.9212	82.2884	102.924	99.4336	76.7773	73.7689	99.1068	99.2103	75.7181	75.3008	98.5606	97.2858	73.3542	72.1888	95.8431	97.5391	68.6771	69.1986	89.8307	90.334	62.3353	61.9466	82.8659	81.8835	51.8464	51.3132	69.6367	68.5951	39.6393	38.4225	52.7643	51.8913
8	78.7493	80.2181	100.315	96.6836	74.2266	72.1712	96.0286	96.3705	73.4876	73.2617	95.7481	94.735	71.3151	70.306	93.2142	95.2969	66.6849	67.4212	87.362	88.2441	60.8431	60.3997	80.8854	80.0436	50.5807	49.8913	68.0586	66.9349	38.6979	37.6139	51.7018	50.9147
9	76.8079	77.9681	97.3268	94.2266	72.2969	70.14	93.4193	94.2181	71.3079	71.1094	92.9199	92.2858	69.2018	68.3451	90.9056	92.9961	64.4349	65.8001	85.651	86.1152	59.1126	58.638	79.0065	78.2155	49.3893	48.6686	66.3984	65.5638	37.8307	36.8522	50.694	49.903
10	74.8392	76.0697	94.9167	91.9961	70.625	67.9603	91.1185	91.6205	69.3353	69.1484	90.3887	89.8952	67.9049	66.8138	88.5736	90.9297	62.7826	63.6595	83.2448	84.3027	57.6751	57.1966	77.1784	75.8717	48.1159	47.8132	64.8594	64.2943	36.9284	36.1725	49.694	48.903
11	72.9212	74.3548	92.2643	89.5078	68.7773	66.4525	88.7396	89.6595	67.5657	67.5078	88.2676	87.4772	66.0846	65.0951	86.5853	88.8984	61.4466	62.1204	81.1706	82.2441	56.3509	55.8099	75.4167	74.2428	47.0065	46.9694	63.457	62.9661	36.069	35.5632	48.651	47.9421
12	70.9681	72.3392	90.1862	87.1641	66.7734	64.5345	86.5872	87.558	65.7376	65.8594	86.1582	85.196	64.4128	63.5169	84.304	86.5898	59.9271	60.7767	79.4128	80.2637	55.0736	54.5482	73.6276	72.6217	46.0495	45.6803	62.0586	61.5755	35.2487	34.7624	47.5846	46.9421
13	69.3978	70.8861	88.1549	85.2344	65.4453	63.0618	84.4701	85.2884	64.0736	64.4492	83.959	83.2077	62.9323	61.9583	82.4525	84.6484	58.5443	59.5892	77.6901	78.4356	53.6868	53.4583	71.8034	70.7116	45.0495	44.61	60.5859	60.1927	34.5182	33.903	46.6549	46.0632
14	67.9095	69.3782	85.9323	82.8867	63.8398	61.6322	82.556	83.3314	62.5853	62.9922	82.0488	81.6335	61.4362	60.3646	80.6048	83.0391	57.2435	58.2689	75.9284	76.7832	52.554	52.1888	70.1237	69.0905	43.9479	43.5983	59.3359	58.9857	33.8503	33.1842	45.6237	45.2428
15	66.1517	67.7454	83.7135	80.5039	62.1094	60.1751	80.6576	81.6087	61.0658	61.3398	80.2481	79.7741	59.944	59.0443	78.4447	81.3086	55.7943	56.8783	74.1589	74.9434	51.3236	50.9896	68.7253	67.7741	43.0182	42.61	58.1484	57.9544	33.1471	32.3952	44.6628	44.5436
16	64.4798	66.5775	81.8737	78.6758	60.7148	58.9837	78.7044	79.8275	59.5775	59.7109	78.5176	77.6569	58.5885	57.8177	76.9056	79.5469	54.4661	55.9095	72.2018	73.4746	49.8743	49.8958	67.4674	66.4928	42.1393	41.6725	57.1055	56.8958	32.4167	31.6022	43.6745	43.8444
17	63.0618	65.2181	80.0729	76.957	59.3867	57.5736	77.0951	78.2376	58.1868	58.4375	76.7988	76.0358	57.3346	56.4271	75.2572	77.8789	53.3021	54.8197	70.7995	72.0527	48.8236	49.1185	65.9948	65.1452	41.2682	40.86	55.8594	55.6536	31.6784	30.7741	42.8034	42.9538
18	61.5697	63.6478	78.3932	75.3477	58.125	56.2103	75.4583	76.6595	56.8158	57.1602	74.7598	74.5866	55.9167	55.0951	73.7064	76.5977	52.1146	53.5033	69.5104	70.7441	47.7767	48.0911	64.7331	64.0045	40.2995	40.0827	54.8398	54.5755	30.9792	30.2155	42.0534	42.0749
19	60.2611	62.429	76.8151	73.8633	56.8867	55.0306	73.8646	75.1165	55.4954	55.8711	73.3262	72.946	54.5651	54.0755	72.2572	75.4766	50.724	52.347	68.151	69.4746	46.7337	46.9193	63.526	62.9928	39.4167	39.3405	53.8281	53.6771	30.4284	29.6842	41.2917	41.2428
20	59.0697	61.3275	75.112	72.5742	55.707	53.765	72.3958	73.679	54.5384	54.7266	72.0019	71.2663	53.4049	53.0951	70.8158	74.0273	49.5052	51.2689	66.8503	68.1816	45.7454	45.9661	62.3268	61.8444	38.6784	38.6139	52.8281	52.9466	29.8385	29.0632	40.694	40.6022
21	57.8392	60.1165	73.4049	71.2148	54.5781	52.6829	70.8568	72.2259	53.4876	53.6602	70.4512	69.8952	52.2956	51.9935	69.1947	72.2461	48.3529	50.1986	65.6198	66.8027	44.8353	45.0286	61.0456	60.7819	37.9714	37.8522	51.957	52.1536	29.2799	28.4733	40.0534	39.8014
22	56.7493	58.8783	71.9167	69.7656	53.4648	51.6634	69.4036	70.8119	52.1439	52.6094	69.0996	68.6256	51.2878	51.0365	67.7533	70.7773	47.2474	48.9486	64.3698	65.3769	44.0033	44.2279	59.987	59.7116	37.2292	37.1803	51.0391	51.1654	28.7174	27.903	39.401	39.0202
23	55.722	57.5892	70.6823	68.4453	52.4688	50.4017	68.2357	69.4681	51.3158	51.6602	67.7168	67.4928	50.4245	50.0951	66.5228	69.5508	46.2943	47.9212	63.0807	64.1856	43.1829	43.4779	58.9167	58.6257	36.401	36.4889	50.1172	50.2474	28.151	27.3757	38.776	38.3913
24	54.6712	56.4603	69.4128	67.1641	51.5234	49.472	67.0794	68.4017	50.6439	50.8281	66.2793	66.2624	49.5534	49.0951	65.265	68.3398	45.4154	47.1478	61.9206	63.084	42.3743	42.7083	57.6784	57.4928	35.6003	35.8522	49.0273	49.4779	27.6393	26.8561	38.1159	37.8132
25	53.5072	55.6361	68.0964	65.8086	50.5859	48.6634	65.6576	67.3587	49.6947	49.8906	65.0879	64.9147	48.6471	48.1458	64.0033	67.1797	44.5443	46.4095	60.8581	62.0449	41.5501	41.9583	56.4948	56.5046	34.9167	35.2428	48.0156	48.6576	27.1393	26.3717	37.4206	37.2819
26	52.4798	54.6361	66.8932	64.5586	49.6484	47.9134	64.2552	66.1165	48.4837	48.8398	64.0371	63.5358	47.5534	47.1576	62.9525	66.0977	43.6966	45.5892	59.7487	61.0645	40.7025	41.1302	55.6276	55.6647	34.3581	34.7116	47.168	47.8372	26.7487	25.8444	36.8424	36.6999
27	51.4368	53.5697	65.651	63.3867	48.6562	47.1048	63.1654	64.9681	47.4954	47.9297	63.0059	62.2858	46.6159	46.2786	61.8743	65.0586	42.7865	44.6478	58.7018	60.1934	39.9212	40.2083	54.9089	54.8249	33.8385	34.1217	46.4062	46.9544	26.2409	25.4421	36.2526	36.1413
28	50.39	52.6087	64.4557	62.2852	47.7539	46.2845	62.1068	63.929	46.5462	47.1484	62.0566	61.2858	45.5534	45.3958	60.8431	64.0664	42.1263	43.8704	57.7292	59.2871	39.1947	39.3958	54.0846	53.8835	33.2018	33.5436	45.7773	46.2357	25.7409	25.1413	35.7448	35.5944
29	49.3704	51.7962	63.3542	61.1641	46.8242	45.4525	61.0169	62.7689	45.5853	46.4102	61.0996	60.3249	44.7214	44.5169	59.722	63.1094	41.3841	43.0814	56.6823	58.2363	38.4329	38.7552	53.1979	53.0046	32.569	32.9616	45.1484	45.5755	25.2995	24.8522	35.2253	35.0514
30	48.429	50.9993	62.2214	60.0859	45.8164	44.5111	59.8451	61.6673	44.7181	45.457	60.127	59.4264	44.0846	43.7552	58.6009	62.0312	40.6849	42.429	55.6628	57.2871	37.6243	38.1302	52.3776	52.2624	32.0573	32.4421	44.4883	44.7747	24.9167	24.4655	34.612	34.4499
31	47.8079	50.1283	61.2135	58.8438	44.8984	43.6829	58.8802	60.597	44.0228	44.5	58.9707	58.485	43.2643	42.9661	57.554	61.1367	40.0443	41.7298	54.4596	56.2441	36.8743	37.2865	51.6667	51.5241	31.3385	31.9616	43.7578	43.974	24.526	24.1452	34.0729	33.8522
32	47.1673	49.3783	60.2057	57.7344	44.0742	42.9642	57.9583	59.7103	43.3743	43.8125	57.9277	57.4967	42.3151	42.3255	56.5423	60.0664	39.2865	41.0306	53.6198	55.3457	36.1829	36.599	50.8542	50.735	30.6589	31.403	42.9883	43.3255	24.1081	23.7546	33.526	33.3014
33	46.429	48.6478	59.1862	56.8438	43.4375	42.1634	56.9466	58.8704	42.6478	43.1289	56.7988	56.4264	41.4948	41.6849	55.7025	59.1992	38.724	40.3001	52.7096	54.4629	35.5853	36.1576	50.0651	49.903	30.1081	30.903	42.25	42.7083	23.7995	23.3444	32.9714	32.8132
34	45.679	47.9876	58.2526	55.875	42.7656	41.3314	55.8958	57.929	41.9134	42.3984	55.8418	55.3835	40.9987	41.056	54.9134	58.2109	38.0365	39.6712	51.8229	53.7559	34.9915	35.6771	49.1745	49.3014	29.6315	30.403	41.6367	42.0365	23.5299	22.8717	32.4245	32.403
35	44.7064	47.3392	57.3346	54.8828	42.1055	40.5111	54.9271	56.89	41.1751	41.6094	54.9512	54.485	40.2839	40.3451	54.2025	57.3477	37.4544	39.0501	50.9987	53.084	34.3939	35.1497	48.3542	48.6139	29.2292	29.8405	41.1289	41.4661	23.1276	22.5827	31.9831	32.0514
36	44.1478	46.7064	56.444	53.9531	41.4375	39.7533	54.1771	55.9876	40.3079	40.9688	54.1699	53.6257	39.7839	39.5872	53.2533	56.5703	36.8568	38.5775	50.1549	52.3027	33.9134	34.4779	47.6432	47.8132	28.8385	29.4421	40.5586	40.9974	22.7995	22.3327	31.5456	31.7311
37	43.4564	45.9486	55.6237	53.1133	40.875	39.222	53.4661	55.2493	39.6478	40.418	53.377	52.8053	39.1549	38.8451	52.4447	55.7578	36.2044	37.9798	49.4089	51.5449	33.3509	33.9583	46.987	47.1647	28.4792	29.11	39.9766	40.5365	22.4596	22.0749	31.1549	31.3835
38	42.7962	45.2493	54.7057	52.1445	40.2695	38.6322	52.6849	54.5462	38.9642	39.8906	52.5566	51.9186	38.4049	38.1536	51.6634	55.0859	35.5833	37.3275	48.5612	50.7559	32.8822	33.4974	46.3971	46.403	28.1198	28.7038	39.418	40.0365	22.069	21.8132	30.8229	31.1022
39	42.0892	44.5775	53.7331	51.2656	39.6758	38.1751	51.9974	53.7767	38.3783	39.2812	51.7168	51.0436	37.7135	37.6458	51.0658	54.3594	34.9857	36.8587	47.7409	49.9355	32.2728	33.0365	45.8151	45.7428	27.6979	28.2507	38.8086	39.5443	21.6784	21.5241	30.444	30.8014
40	41.39	44.0579	52.6628	50.3867	38.9062	37.6126	51.2083	52.8783	37.9368	38.6602	51.0488	50.2546	37.0846	37.056	50.515	53.6992	34.388	36.2298	47.0924	49.2129	31.722	32.638	45.1784	45.0749	27.2682	28.0124	38.2969	39.1771	21.319	21.1842	29.9635	30.3913
41	40.847	43.3978	51.8932	49.6641	38.3086	37.054	50.306	52.097	37.3743	38.0195	50.3184	49.6452	36.6237	36.4076	49.8626	53.0469	33.806	35.6517	46.4909	48.5371	31.3236	32.1302	44.526	44.5436	26.819	27.7389	37.918	38.7552	20.9909	20.8757	29.6042	30.0241
42	40.1673	42.8665	51.3151	48.9531	37.8555	36.5501	49.4974	51.3509	36.9642	37.3203	49.5293	49.0475	36.0339	35.9154	49.1634	52.4805	33.2552	35.1204	45.9323	47.8457	30.9447	31.6458	43.8854	44.0124	26.3854	27.36	37.5273	38.2357	20.6393	20.5514	29.2135	29.735
43	39.4603	42.3392	50.6549	48.1758	37.1562	35.9056	48.7435	50.679	36.4642	36.6406	48.7676	48.3483	35.4948	35.4154	48.304	51.8281	32.6966	34.5814	45.3698	47.166	30.5228	31.1771	43.2565	43.2624	25.9479	26.9694	37.1094	37.8177	20.401	20.2155	28.8229	29.3952
44	38.929	41.8001	50.0651	47.5156	36.5273	35.3548	48.1576	49.9993	35.9056	36.2109	48.0801	47.6061	35.0651	34.9154	47.4954	51.0781	32.1654	34.1087	44.8698	46.5762	30.0658	30.6693	42.5885	42.6647	25.612	26.5124	36.5586	37.4661	20.2174	19.8717	28.4518	28.9928
45	38.4798	41.3275	49.2643	46.7539	35.8945	34.8509	47.5482	49.2884	35.4251	35.8594	47.4785	46.985	34.7057	34.4388	46.8236	50.5586	31.6654	33.6712	44.2721	46.0645	29.5306	30.3177	41.9362	42.1725	25.2409	26.071	35.9805	37.1849	19.9284	19.5827	28.1549	28.7233
46	38.0501	40.8392	48.5339	46.1523	35.3086	34.2454	46.9466	48.6283	34.7962	35.4688	46.7559	46.3757	34.2956	33.9779	46.1048	50.0195	31.1654	33.2103	43.5612	45.5254	29.0931	29.8685	41.444	41.7038	24.9909	25.5905	35.4883	36.8177	19.6784	19.3053	27.8151	28.4733
47	37.5423	40.3978	47.8932	45.5547	34.7344	33.8158	46.4388	47.8861	34.0853	35	46.1074	45.7467	33.8542	33.5286	45.4447	49.5391	30.7943	32.722	42.9089	44.9551	28.7064	29.556	40.9479	41.2546	24.6003	25.2428	34.9805	36.4154	19.4401	19.0944	27.4753	28.2038
48	36.9915	39.8665	47.3229	44.8828	34.1953	33.3314	45.9271	47.3587	33.429	34.5781	45.4395	45.0749	33.3854	33.0755	44.765	49.0273	30.4076	32.3509	42.3229	44.3027	28.3548	29.1263	40.3659	40.9225	24.1979	24.9186	34.5273	36.0365	19.2292	18.8053	27.1432	27.8913
49	36.4681	39.3783	46.7057	44.3047	33.7383	32.6712	45.4232	47.0189	32.9564	34.1484	44.8809	44.4342	32.9049	32.5951	44.1829	48.5977	30.099	31.8822	41.7917	43.7949	27.9642	28.7279	39.8854	40.5436	23.7995	24.61	34.1953	35.6146	18.8581	18.571	26.8737	27.61
50	35.9876	38.9095	46.112	43.6953	33.2578	32.2806	44.8802	46.6165	32.4993	33.7188	44.3184	43.903	32.4948	32.1654	43.6751	48.0273	29.6849	31.429	41.2917	43.1934	27.5345	28.3997	39.4245	40.0944	23.487	24.3014	33.8281	35.2044	18.6471	18.3913	26.612	27.3717
51	35.5814	38.3275	45.5768	43.2656	32.8867	31.7728	44.2786	46.1712	32.1165	33.2773	43.7988	43.403	31.987	31.6458	43.1908	47.4375	29.3255	30.9212	40.8698	42.584	27.1322	27.9779	38.9753	39.696	23.1706	24.0202	33.4688	34.7435	18.569	18.2428	26.3034	27.0124
52	35.1517	37.8783	44.9714	42.8477	32.4883	31.2611	43.5872	45.5111	31.7064	32.8086	43.3379	42.8835	31.5846	31.2552	42.7337	46.8359	28.9544	30.4329	40.4596	42.0059	26.8509	27.6849	38.4948	39.235	22.7995	23.6725	33.0898	34.3958	18.3268	18.0241	26.0417	26.6999
53	34.6283	37.4876	44.3854	42.4844	32.0859	30.9134	43.0482	44.8118	31.2728	32.3008	42.9082	42.2663	31.1159	30.7786	42.2103	46.207	28.3333	29.9876	39.9635	41.5918	26.5423	27.2982	38.1471	38.7624	22.5182	23.3991	32.7773	34.0169	17.9987	17.7546	25.7956	26.403
54	34.222	37.1595	43.8229	42.1055	31.6875	30.6634	42.4974	44.3001	30.847	31.8789	42.3809	41.7233	30.5651	30.4154	41.8314	45.7305	27.8568	29.5892	39.5417	41.1348	26.2454	26.9583	37.776	38.2233	22.319	23.1022	32.4609	33.6654	17.7174	17.5514	25.5417	26.1217
55	33.8001	36.8392	43.3034	41.6445	31.3281	30.3001	41.9388	43.6908	30.5384	31.3906	41.8066	41.3053	30.1979	30.0052	41.4564	45.168	27.3451	29.2806	39.1315	40.7363	25.9329	26.5677	37.4362	37.7233	22.1081	22.9108	32.0195	33.2943	17.6667	17.3522	25.2409	25.8014
56	33.4486	36.5501	42.8151	41.1133	30.9844	29.9329	41.4349	43.2181	30.1751	30.9883	41.2285	40.9147	29.7839	29.6341	41.0228	44.7773	26.9583	28.9915	38.7409	40.373	25.5423	26.1107	37.0768	37.2116	21.8698	22.7116	31.5664	32.974	17.4284	17.2233	24.944	25.485
57	33.0111	36.2376	42.2917	40.6367	30.6172	29.5228	41.0052	42.7376	29.7337	30.5898	40.7598	40.5163	29.4753	29.3255	40.6126	44.3672	26.5247	28.64	38.2135	39.9941	25.2025	25.7786	36.6549	36.7428	21.6784	22.5124	31.1992	32.5755	17.1979	16.9733	24.8034	25.2624
58	32.7181	35.8783	41.8034	40.1445	30.1875	29.2103	40.6107	42.2767	29.1986	30.25	40.2598	40.1061	29.1628	28.9779	40.222	43.957	26.1068	28.39	37.7643	39.6152	24.847	25.4701	36.1276	36.2936	21.4674	22.2702	30.9062	32.1536	17.0182	16.8327	24.6042	25.0007
59	32.3197	35.4681	41.3229	39.7148	29.8672	28.7533	40.138	41.8001	28.804	29.9805	39.877	39.653	28.8659	28.6068	39.7533	43.5273	25.8255	28.1322	37.3346	39.1152	24.515	25.1654	35.6471	35.903	21.2565	21.9811	30.5781	31.8568	16.8268	16.6764	24.4128	24.735
60	31.9993	35.0384	40.7956	39.2578	29.5156	28.3704	39.7083	41.3001	28.3861	29.6797	39.4277	39.2155	28.5534	28.1966	39.1947	43.0508	25.5052	27.8197	36.819	38.7051	24.1829	24.8568	35.3346	35.5436	21.069	21.7311	30.2969	31.5755	16.6393	16.4733	24.1432	24.4928
61	31.6595	34.4681	40.3737	38.8242	29.1562	27.9798	39.2982	40.9173	28.0072	29.4492	39.0566	38.6882	28.3034	27.8529	38.6751	42.5781	25.1966	27.4486	36.2721	38.3457	23.8314	24.6576	34.9245	35.235	20.8073	21.4616	30.1367	31.3333	16.4284	16.3249	23.9245	24.3327
62	31.3118	34.0462	39.9128	38.375	28.7969	27.515	38.8958	40.4486	27.6947	29.1289	38.5879	38.2975	27.9948	27.4544	38.2064	42.1992	24.9036	27.1204	35.7331	37.9746	23.5736	24.4505	34.526	34.9342	20.5182	21.1608	29.8984	31.013	16.1979	16.1022	23.7409	24.1921
63	30.9681	33.7181	39.362	37.832	28.5352	27.1439	38.4466	40.097	27.4564	28.8477	38.1387	37.8678	27.7643	27.1341	37.8431	41.8008	24.763	26.8001	35.3112	37.5371	23.3236	24.1966	34.1745	34.6842	20.1784	20.8913	29.6406	30.6771	15.987	15.903	23.4831	23.9928
64	30.6283	33.347	38.8737	37.3242	28.207	26.7728	38.0286	39.8197	27.2142	28.5195	37.7285	37.4967	27.5651	26.9076	37.4447	41.4492	24.5169	26.4993	34.9128	37.2676	23.054	23.9388	33.9049	34.3639	19.901	20.6999	29.3086	30.3372	15.7174	15.7311	23.2917	23.821
65	30.2025	33.0384	38.3854	36.875	27.9258	26.472	37.6576	39.5697	26.9876	28.1484	37.2988	37.0475	27.2878	26.556	37.1048	41.0781	24.1849	26.1986	34.5924	36.9746	22.7533	23.7083	33.5534	34.0827	19.6081	20.4694	28.9883	30.0638	15.6276	15.6725	23.1315	23.6335
66	29.8392	32.8275	38.0651	36.4375	27.7266	26.1243	37.1693	39.3704	26.6556	27.7695	36.9473	36.6882	26.987	26.2865	36.7845	40.7109	23.8958	25.9798	34.3034	36.6035	22.4837	23.4896	33.1471	33.8835	19.2878	20.2116	28.7188	29.724	15.4753	15.6647	22.9557	23.403
67	29.472	32.6283	37.7917	35.9453	27.5469	25.8118	36.7865	39.0892	26.3939	27.3281	36.5488	36.278	26.694	26.0482	36.4329	40.3281	23.6263	25.7493	33.862	36.0762	22.2337	23.2474	32.8034	33.5749	19.0885	19.985	28.418	29.3763	15.237	15.5046	22.7135	23.1725
68	29.2298	32.347	37.4753	35.5469	27.3438	25.5736	36.3958	38.7298	26.0853	26.9492	36.2285	35.8561	26.3737	25.7982	36.0658	39.9297	23.4076	25.5384	33.569	35.6543	21.9603	23.056	32.5846	33.2624	18.7917	19.8014	28.1562	29.056	15.1003	15.3014	22.5143	22.9225
69	28.9681	32.0462	37.194	35.1445	27.0977	25.2962	36.0052	38.3392	25.7767	26.5508	35.9902	35.4538	26.0846	25.4544	35.7025	39.5352	23.1146	25.2923	33.3229	35.3066	21.6751	22.8294	32.3659	32.9655	18.6198	19.5905	27.8867	28.9271	14.8698	15.1647	22.2526	22.6921
70	28.6712	31.7611	36.8542	34.793	26.8164	25.0423	35.6458	37.9486	25.554	26.2891	35.6699	35.0749	25.6979	25.1654	35.2533	39.2383	22.8529	25.0228	32.8503	34.9043	21.3939	22.5872	32.0885	32.6921	18.4479	19.3014	27.6797	28.7747	14.6901	14.9538	21.862	22.5124
71	28.4486	31.4368	36.6042	34.4023	26.5898	24.7923	35.3763	37.6087	25.2025	26.0898	35.3574	34.7467	25.3229	24.9271	35.0033	39	22.6458	24.7298	32.4831	34.5215	21.1947	22.4193	31.8659	32.4421	18.2682	19.0397	27.5469	28.4857	14.4987	14.6452	21.526	22.3639
72	28.2103	31.0892	36.2643	34.0078	26.4258	24.5931	35.0872	37.1673	25.0267	25.8516	34.9512	34.4382	25.0651	24.7161	34.7728	38.7617	22.3763	24.4017	32.2409	34.1738	20.9525	22.2474	31.6159	32.153	18.1706	18.8405	27.3477	28.2747	14.3073	14.3053	21.2839	22.2116
73	27.929	30.8392	35.8346	33.7969	26.0977	24.4017	34.8568	36.7689	24.7454	25.7305	34.5176	34.0944	24.8151	24.474	34.554	38.5273	22.1536	24.0892	31.9401	33.916	20.8118	22.0169	31.2956	31.8639	17.9284	18.7038	27.0664	28.0052	14.1784	14.0632	21.1432	22.0514
74	27.6087	30.64	35.4831	33.5156	25.8164	24.2454	34.5872	36.3079	24.4954	25.5391	34.1191	33.8249	24.5964	24.2865	34.3353	38.3008	21.8333	23.7493	31.651	33.7129	20.5853	21.7474	31.0143	31.6335	17.7682	18.5319	26.8672	27.7357	13.987	13.8639	20.9245	21.8913
75	27.3509	30.3978	35.0964	33.2578	25.5273	24.0033	34.3372	35.89	24.1947	25.3594	33.6973	33.4382	24.2448	24.056	34.0033	38.0703	21.5443	23.5384	31.3893	33.5137	20.4251	21.5599	30.8229	31.2624	17.651	18.3132	26.6758	27.4544	13.819	13.6139	20.7448	21.7038
76	27.1087	30.1868	34.7448	32.9648	25.2461	23.7298	34.0169	35.5697	23.9447	25.0312	33.2988	33.0866	24.0534	23.7552	33.6439	37.7695	21.2943	23.3275	31.2721	33.3535	20.2025	21.4076	30.6628	30.9069	17.5378	18.1608	26.3672	27.1146	13.6393	13.4538	20.7135	21.5632
77	26.929	29.9993	34.3737	32.6367	24.9648	23.5033	33.6654	35.1673	23.7845	24.7812	32.9512	32.7663	23.8776	23.4935	33.2337	37.4883	21.0638	23.1517	31.0417	33.2051	20.0033	21.1107	30.4245	30.5436	17.3698	17.9694	26	26.8568	13.4987	13.3053	20.5339	21.3327
78	26.6712	29.7259	34.0846	32.3477	24.7188	23.2728	33.349	34.8861	23.4759	24.6094	32.6191	32.4147	23.6471	23.2474	32.8353	37.1289	20.9232	22.972	30.7487	33.0059	19.8314	20.8099	30.1862	30.196	17.1901	17.8092	25.6562	26.6732	13.3503	13.1725	20.3229	21.1647
79	26.429	29.3665	33.8346	31.9453	24.4297	22.9525	32.9974	34.7611	23.1634	24.4102	32.3184	32.0866	23.3542	23.0052	32.4134	36.7773	20.6732	22.7611	30.5104	32.7754	19.6165	20.5677	30.0143	29.903	16.9909	17.571	25.3672	26.5365	13.2292	13.1335	20.1549	20.9733
80	26.14	29.0462	33.5964	31.5742	24.1758	22.6634	32.6263	34.597	22.9837	24.1992	31.9902	31.7546	23.1042	22.7044	32.0345	36.4492	20.4661	22.5697	30.2409	32.4746	19.4525	20.388	29.776	29.5944	16.8464	17.3014	25.0273	26.4076	13.069	13.0944	20.0456	20.8444
81	25.89	28.8587	33.3151	31.1953	23.9766	22.4329	32.306	34.3079	22.7962	24.0312	31.7285	31.5163	22.8776	22.4154	31.7845	36.1484	20.2669	22.3509	30.0221	32.1621	19.2728	20.2474	29.487	29.4147	16.6081	17.1335	24.7578	26.2747	12.9674	13.0319	19.8932	20.7038
82	25.5306	28.597	33.194	30.8047	23.6758	22.2806	32.0443	34.0384	22.4681	23.8594	31.5293	31.2663	22.694	22.2552	31.5423	35.9766	20.1146	22.0579	29.7604	31.7246	19.1634	20.0169	29.1628	29.1139	16.3893	16.9928	24.5391	26.1654	12.8893	12.9343	19.6823	20.5241
83	25.2376	28.4056	32.944	30.4883	23.375	22.0423	31.7982	33.8001	22.2064	23.6094	31.291	30.9264	22.5026	22.0755	31.265	35.8086	19.8841	21.8392	29.4831	31.3535	19.0306	19.888	28.9362	28.8014	16.2487	16.8796	24.3672	26.1029	12.7565	12.8444	19.6237	20.4147
84	25.0618	28.2454	32.7135	30.2266	23.0352	21.8236	31.5365	33.5658	22.0072	23.3711	31.0879	30.735	22.2135	21.8568	31.0228	35.6172	19.6224	21.5697	29.2331	31.1035	18.8626	19.7474	28.6823	28.5749	16.0495	16.7428	24.1992	25.9466	12.5885	12.7038	19.5846	20.2936
85	24.8079	28.1595	32.4714	29.9961	22.7539	21.5892	31.2865	33.2376	21.8353	23.1992	31.0098	30.5475	22.0768	21.6146	30.7533	35.3281	19.3958	21.3001	28.9206	30.8652	18.6322	19.5794	28.4753	28.2936	15.9518	16.571	24.0312	25.8372	12.4284	12.5553	19.5221	20.1999
86	24.6283	27.9486	32.1237	29.7773	22.4961	21.4329	31.1068	32.9603	21.6556	22.9688	30.8691	30.3444	21.8932	21.474	30.554	35.0195	19.2357	20.9915	28.651	30.6543	18.4134	19.4271	28.2448	28.0241	15.7878	16.3913	23.9062	25.6966	12.4206	12.3327	19.3346	20.0632
87	24.39	27.6868	31.7643	29.5938	22.3164	21.304	30.8177	32.7376	21.4486	22.7305	30.6582	30.028	21.7565	21.3451	30.3314	34.6758	19.0755	20.7493	28.3307	30.4551	18.2337	19.2591	28.0456	27.7428	15.6393	16.1921	23.6992	25.474	12.2565	12.3014	19.1237	19.9499
88	24.2103	27.5072	31.3932	29.4062	22.207	21.0931	30.5365	32.5501	21.3665	22.5781	30.3613	29.7663	21.6354	21.1849	30.1634	34.3672	18.8841	20.6165	27.9518	30.3223	18.015	19.099	27.7253	27.5241	15.5182	16.0046	23.6289	25.2591	12.1198	12.1725	19.0221	19.903
89	23.929	27.1986	31.0026	29.3047	22.0859	20.8861	30.2865	32.3197	21.2181	22.4492	30.0762	29.5046	21.4753	20.9661	29.9329	34	18.7044	20.4681	27.612	30.166	17.8236	18.9271	27.444	27.3522	15.319	15.8405	23.4766	25.056	11.9987	12.0827	18.8542	19.7233
90	23.8626	26.929	30.7331	29.1055	21.9688	20.6439	30.056	32.0189	21.054	22.2695	29.8184	29.2077	21.3229	20.7435	29.7767	33.7383	18.5833	20.3392	27.3346	29.9746	17.6712	18.7396	27.237	27.1608	15.1784	15.6725	23.4492	24.8451	11.8581	11.9811	18.6628	19.6413
91	23.6204	26.7181	30.401	28.9062	21.8477	20.4134	29.9193	31.7298	20.8587	21.9492	29.5176	28.9264	21.0846	20.6263	29.5736	33.4766	18.4661	20.3001	27.1628	29.7559	17.5072	18.5599	26.944	26.9225	15.0299	15.4928	23.3789	24.513	11.7174	11.8522	18.5143	19.5046
92	23.5189	26.5775	30.1315	28.6562	21.7891	20.2454	29.6966	31.3587	20.6673	21.6289	29.1973	28.696	20.8932	20.3841	29.3861	33.2383	18.3724	20.2103	26.9401	29.627	17.3626	18.4193	26.737	26.7038	14.9284	15.3796	23.2383	24.3138	11.5573	11.821	18.401	19.4225
93	23.5033	26.3783	29.8932	28.4062	21.6641	19.9525	29.556	31.0892	20.4759	21.418	28.9863	28.5436	20.7135	20.1536	29.2337	32.9375	18.2865	20.0775	26.6823	29.3965	17.1517	18.2279	26.5534	26.5319	14.7878	15.2819	23.1875	24.1536	11.4792	11.6218	18.3737	19.2819
94	23.3392	26.1478	29.7057	28.1055	21.4961	19.6712	29.4466	30.8001	20.2376	21.1797	28.916	28.3249	20.4831	19.9076	29.1048	32.6172	18.224	19.8978	26.5339	29.2051	16.9798	18.0482	26.4948	26.403	14.6081	15.0319	23.0273	24.056	11.4284	11.4616	18.2448	19.1335
95	23.2181	25.9368	29.6237	27.8047	21.3555	19.4759	29.306	30.6712	20.0345	20.9297	28.8613	28.2467	20.3464	19.7865	28.9134	32.3672	18.1146	19.7689	26.3698	29.0371	16.8236	17.849	26.3346	26.2741	14.4479	14.9108	22.9062	23.8958	11.3464	11.3053	18.194	19.0436
96	23.0775	25.7376	29.4518	27.5742	21.1641	19.2728	29.2044	30.5501	19.8548	20.7617	28.7285	28.0553	20.2917	19.6849	28.6751	32.0586	17.9427	19.6009	26.2292	28.8848	16.6634	17.7201	26.1159	26.1139	14.2995	14.8014	22.7578	23.6654	11.2995	11.196	18.0729	18.9303
97	22.9095	25.4798	29.2643	27.418	21.1172	19.0931	29.0286	30.4017	19.7845	20.6211	28.6504	27.9264	20.1667	19.5052	28.4173	31.8867	17.8372	19.4017	25.9714	28.6426	16.6517	17.6185	25.9753	25.9616	14.1081	14.653	22.5469	23.5755	11.2214	11.1257	17.9557	18.8249
98	22.6986	25.2689	29.0729	27.2539	20.957	18.9525	28.9271	30.2962	19.6556	20.5703	28.3496	27.7155	19.9948	19.263	28.2142	31.7969	17.6536	19.2103	25.7526	28.4238	16.6439	17.431	25.7956	25.8522	13.8893	14.5124	22.3789	23.3841	11.1276	10.985	17.8542	18.7428
99	22.4681	25.1673	28.9518	27.0859	20.6875	18.8392	28.8177	30.1517	19.5267	20.4883	27.9277	27.4967	19.8151	19.0872	27.9525	31.7188	17.4466	19.0189	25.5807	28.334	16.554	17.2982	25.5846	25.7507	13.6979	14.4108	22.1562	23.1849	11.0964	10.9343	17.7214	18.6725
100	22.2689	25.0189	28.6823	27.0078	20.4258	18.7923	28.556	29.9993	19.4368	20.3594	27.7012	27.3288	19.6745	18.9271	27.7259	31.5391	17.1536	18.8314	25.4401	28.127	16.4447	17.2005	25.3464	25.6608	13.6081	14.3522	22.0078	22.9622	10.9792	10.9147	17.5651	18.6022
101	22.1322	24.929	28.3737	26.8242	20.207	18.6712	28.2786	29.8001	19.3079	20.2812	27.5098	27.0553	19.5143	18.7474	27.5658	31.3867	16.974	18.6087	25.2214	27.8066	16.1947	17.138	25.2956	25.5319	13.5885	14.2624	21.7969	22.7357	10.819	10.946	17.3659	18.6139
102	22.0306	24.8275	28.1237	26.6133	20.0469	18.4837	28.0443	29.64	19.1556	20.1289	27.3418	26.8366	19.276	18.6068	27.3822	31.2891	16.9388	18.5189	25.0104	27.5762	16.0345	16.9857	25.1159	25.3444	13.4987	14.1413	21.5977	22.6654	10.7292	10.9343	17.3112	18.6413
103	21.9603	24.6986	27.9049	26.3828	19.8359	18.3118	27.8451	29.4993	18.9681	19.9492	27.2715	26.5749	19.1042	18.4857	27.2337	31.1562	16.7669	18.4095	24.8112	27.4668	15.8548	16.8763	24.987	25.2038	13.4596	14.0827	21.4688	22.6263	10.6393	10.8132	17.2331	18.6413
104	21.8509	24.4681	27.694	26.1641	19.5586	18.1439	27.6068	29.3314	18.7689	19.75	27.1777	26.446	18.9635	18.474	27.0853	31.0469	16.6029	18.3509	24.6823	27.3027	15.6126	16.7591	24.7565	25.0514	13.3893	14.0514	21.3984	22.5482	10.5065	10.7663	17.0846	18.6335
105	21.7298	24.2493	27.444	25.9961	19.4766	18.0228	27.2786	29.1204	18.6634	19.6016	27.0488	26.2546	18.8346	18.4349	26.9134	30.75	16.513	18.2493	24.569	27.1152	15.4642	16.6693	24.6549	24.8952	13.3385	13.903	21.3281	22.4349	10.319	10.7038	16.9323	18.6217
106	21.64	24.0462	27.2331	25.7344	19.3672	17.8431	27.1068	28.929	18.4837	19.5195	27.0293	26.0241	18.7526	18.306	26.7454	30.6289	16.4661	18.1712	24.3815	27.0254	15.3001	16.5286	24.487	24.6842	13.2487	13.8014	21.1289	22.2786	10.1784	10.6803	16.8229	18.571
107	21.4876	23.8587	27.0143	25.5156	19.2578	17.6322	27.0755	28.7181	18.3353	19.3789	26.8496	25.8952	18.5456	18.1966	26.4876	30.5273	16.3568	18.0501	24.2682	26.916	15.3431	16.4076	24.1237	24.4538	13.112	13.6413	20.9375	22.1536	10.1198	10.5671	16.7839	18.4616
108	21.3587	23.7376	26.8424	25.2539	19.125	17.5306	26.9544	28.5306	18.1048	19.2891	26.6465	25.8053	18.4557	18.0755	26.304	30.3789	16.1849	17.8704	24.1784	26.7324	15.2142	16.3685	24.0065	24.321	12.9401	13.4889	20.7773	21.9466	10.069	10.4421	16.6042	18.2819
109	21.1868	23.5892	26.8151	24.9648	18.9375	17.4642	26.7786	28.3197	17.9056	19.1992	26.4277	25.6686	18.2253	17.9466	26.2337	30.2773	16.0755	17.7298	24.0807	26.5254	15.1048	16.2786	23.9049	24.2624	12.7526	13.3913	20.6367	21.6263	10.0065	10.403	16.4128	18.0944
110	20.9993	23.5189	26.7057	24.8047	18.8242	17.3353	26.6263	28.1712	17.765	19.1289	26.1895	25.4655	18.0534	17.8372	26.1126	30.0195	15.9661	17.6087	23.8815	26.3066	15.0111	16.1771	23.776	24.1452	12.6471	13.2507	20.6094	21.3529	9.9987	10.3522	16.2956	17.8327
111	20.89	23.3548	26.6237	24.6875	18.6875	17.054	26.556	27.9798	17.4368	18.9805	26.0254	25.3249	17.8737	17.7357	25.9368	29.8984	15.7943	17.4603	23.694	26.0723	14.9056	16.0677	23.5534	23.9616	12.5182	13.1296	20.5195	21.1654	9.95573	10.2428	16.1628	17.571
112	20.6478	23.2493	26.5143	24.5938	18.4766	16.9212	26.4583	27.8197	17.2767	18.7812	25.7559	25.153	17.5768	17.7161	25.7533	29.7578	15.6654	17.3001	23.5612	25.7559	14.8743	15.9701	23.3659	23.7624	12.4323	13.0124	20.5	21.0872	9.85807	10.1452	16.0768	17.3952
113	20.5189	23.0775	26.3971	24.4844	18.1875	16.804	26.2279	27.679	17.1283	18.6094	25.5566	24.985	17.4245	17.5677	25.6048	29.5859	15.6146	17.2181	23.4401	25.5645	14.6751	15.9076	23.2526	23.653	12.276	13.0241	20.3984	20.9466	9.71745	10.0749	15.9167	17.2038
114	20.3314	22.8704	26.2721	24.4062	18.0273	16.6634	26.0286	27.5697	17.054	18.4102	25.4707	24.735	17.3581	17.3958	25.5111	29.4688	15.4544	17.1595	23.3815	25.3926	14.5501	15.7669	23.1549	23.5124	12.1979	13.0124	20.3594	20.8255	9.63932	9.9655	15.8463	17.0827
115	20.2103	22.7572	26.0534	24.3828	17.9141	16.5228	25.8763	27.4408	16.9251	18.2383	25.3574	24.5866	17.3346	17.2357	25.265	29.332	15.3958	17.0423	23.3424	25.2051	14.4329	15.599	23.0065	23.2936	12.1862	12.9303	20.1992	20.7943	9.60807	9.88346	15.7838	17.0007
116	20.1087	22.597	25.8854	24.2539	17.7578	16.3822	25.6771	27.2806	16.7962	18.1094	25.2793	24.3757	17.2057	17.0052	25.0775	29.2656	15.3255	16.8704	23.362	25.084	14.2611	15.4701	22.9557	23.196	12.1159	12.8405	20.0586	20.806	9.46745	9.78581	15.7799	17.0553
117	19.9798	22.5189	25.6823	24.0273	17.6367	16.4134	25.6185	27.179	16.7064	17.9883	25.1582	24.1842	17.0964	16.8646	24.9134	29.2188	15.2747	16.7493	23.2018	25.0059	14.1439	15.2982	22.8659	23.1413	12.0807	12.8249	19.9883	20.7357	9.37761	9.79362	15.8034	16.9421
118	19.8978	22.3978	25.5534	23.8047	17.7578	16.4134	25.4661	27.1087	16.6243	17.8984	25.1191	24.0866	16.9948	16.6771	24.7767	29.125	15.2552	16.6595	23.1237	24.9355	14.0931	15.1966	22.8542	23.2038	11.9596	12.8718	19.9258	20.5951	9.26823	9.76237	15.8151	17.0007
119	19.7572	22.3783	25.4635	23.6562	17.707	16.3236	25.3568	26.9993	16.5189	17.7812	25.0488	23.9069	16.944	16.5443	24.6908	29	15.2044	16.5892	22.9909	24.834	14.0618	15.1068	22.7839	23.1647	11.8424	12.7428	19.8789	20.5443	9.33854	9.653	15.7721	16.9928
120	19.6712	22.1986	25.3542	23.4922	17.707	16.3704	25.2669	26.9173	16.4173	17.7188	24.9785	23.8053	16.7956	16.4935	24.5736	28.9492	15.1458	16.5579	22.862	24.6934	14.054	15.0872	22.694	23.1647	11.7721	12.6803	19.7891	20.5052	9.25651	9.72331	15.7331	16.9928
121	19.4681	22.0579	25.2839	23.3242	17.668	16.2611	25.1888	26.929	16.3431	17.6289	24.9395	23.6647	16.6745	16.4154	24.4056	28.9062	15.1341	16.39	22.6628	24.5762	14.0736	15.1068	22.5846	23.1921	11.569	12.5046	19.6562	20.4583	9.0612	9.56315	15.7721	17.0319
122	19.6126	22.1009	25.3151	23.3672	17.4062	16.0033	25.2279	26.9095	16.3158	17.582	24.8379	23.4147	16.7253	16.2669	24.1947	28.6484	14.8138	15.9681	22.6003	24.3965	14.1556	15.056	22.5065	22.9733	11.4987	12.4928	19.2461	20.8763	9.45573	9.18425	15.2917	17.2311
123	19.8001	22.39	25.3034	23.9258	17.4961	16.3626	25.2747	27.6204	16.5267	17.8906	25.1191	23.8561	16.7839	16.3763	24.6048	28.7891	14.7357	16.2493	22.5612	24.627	14.0032	15.3372	22.6667	23.3444	12.0573	13.2116	20.1289	21.1966	9.78776	9.88346	15.8229	17.2897
124	20.0306	22.5384	25.4635	24.0938	17.6953	16.7142	25.0365	27.429	16.9759	18.3008	25.5098	24.3053	17.0182	17.0169	24.847	29.2109	15.0052	16.8197	22.7995	25.1465	14.222	15.4583	22.3854	23.4147	12.4792	13.3796	20.3984	20.7552	9.9987	10.696	16.112	17.0046
125	19.972	22.8587	25.6159	23.5469	17.5898	16.9447	24.9583	27.0814	17.1868	18.4961	25.0176	23.8561	16.9753	17.0052	24.6517	28.8984	15.1263	17.0892	22.862	24.8457	14.2806	15.3646	22.5651	23.6842	12.4284	13.3249	20.3008	20.3763	9.92057	10.7936	16.0573	16.9342
126	19.7806	22.9759	25.6432	23.2344	17.375	16.7728	24.7865	26.8392	16.8665	18.2891	24.627	23.6374	16.9948	16.8646	24.4837	28.5195	15.0443	16.972	22.9635	24.5957	14.3548	15.2982	22.526	23.5358	12.2018	12.9811	19.8867	20.3255	10.026	10.6452	15.9049	16.735
127	19.5306	22.8665	25.3268	22.8555	17.1055	16.3939	24.5286	26.5189	16.4447	17.8789	24.3105	23.403	16.8737	16.6654	24.3548	28.2695	14.8255	16.7493	22.8698	24.3418	14.2337	15.0404	22.3737	23.1217	11.9284	12.6999	19.4844	20.2747	10.0378	10.4147	15.7448	16.5397
128	19.1712	22.5697	24.944	22.7539	16.7383	15.8822	24.2982	26.2376	16.1439	17.5586	24.1777	23.3171	16.6667	16.474	24.0345	27.9766	14.556	16.3587	22.6706	24.2754	13.8314	15.0013	22.1745	22.6842	11.6276	12.3718	19.1797	20.2943	9.83854	10.2858	15.5729	16.5124
129	18.7611	21.9486	24.5651	22.8047	16.5664	15.5423	24.0638	26.0697	15.7884	17.3203	23.959	23.2663	16.4948	16.0482	23.8743	27.8477	14.2435	16.0189	22.7487	24.1738	13.5736	14.8607	22.0846	22.4342	11.4987	12.0905	18.8672	20.2943	9.61979	10.0553	15.4831	16.5046
130	18.4993	21.5697	24.194	22.5312	16.2891	15.3236	23.8372	25.1868	15.5853	16.9297	23.6504	22.7936	16.1432	15.7552	23.304	27.3984	14.0951	15.8392	22.5924	23.916	13.1907	14.6888	21.7057	21.7155	11.4089	12.0436	18.2695	19.3646	9.21745	9.54362	14.9713	15.8757
131	18.2611	21.5384	23.8737	21.418	16.1641	14.9134	23.5365	24.679	15.4447	16.7812	23.377	22.6061	15.8971	15.5443	22.8236	26.8164	13.8958	15.6673	21.5612	23.2754	12.8822	14.5755	21.0651	20.5827	11.2487	11.9421	17.5781	18.8958	9.00651	9.0944	14.6432	14.8249
132	17.9603	21.3587	23.6745	22.207	15.9062	14.9134	23.349	25.5814	15.2884	16.5391	23.3262	22.3952	15.6276	15.2865	22.5345	26.6172	13.6966	15.5111	21.1432	23.084	12.5736	14.3372	20.8346	21.1842	11.0807	11.6608	18.3164	19.1341	8.71745	8.94596	14.4362	15.2428
133	17.8197	21.1478	23.5651	22.1641	15.9258	15.0618	23.2083	25.679	15.0736	16.8008	23.1973	22.2858	15.487	14.9779	22.4447	26.5586	13.4974	15.1595	21.3229	23.6543	12.4915	13.8763	21.0573	22.3132	11.0299	11.4616	18.8164	19.3646	8.56901	8.98503	14.4948	15.3718
134	17.7611	21.0111	23.6042	21.6758	15.9258	14.8509	23.0872	25.2376	15.1556	16.3867	23.1191	21.8249	15.5534	14.9036	22.4251	26.2383	13.4154	15.0501	21.1432	23.4668	12.5228	13.5169	21.0378	21.0124	11.1589	11.3405	17.957	18.8451	8.78776	8.55534	14.3034	15.0514
135	17.9486	20.8978	23.3854	21.3633	16.125	14.8353	22.8646	24.8978	15.3275	16.2305	22.8496	21.2546	15.7135	14.8763	22.2454	25.7188	13.4857	14.9798	21.2018	22.9238	12.8353	13.2474	20.8464	20.3522	11.2565	11.2233	17.4961	18.6771	8.94792	8.45378	14.1159	15.0749
136	18.0814	20.8587	23.3424	21.5469	16.168	14.8431	23.0872	25.0306	15.4134	16.4492	22.6895	21.4655	15.694	14.7826	22.1829	25.8789	13.5247	15.1009	21.2917	22.8145	13.054	13.7708	20.8854	20.6257	11.3581	11.7819	18.0273	19.0951	8.9987	8.95378	14.4167	15.3014
137	18.1908	20.7767	23.4167	21.8945	16.1758	14.9134	23.2044	25.2376	15.3743	16.7695	22.8184	22.1374	15.737	14.9857	22.2142	26.3789	13.8021	15.5228	21.6198	23.1426	13.1751	14.2982	20.9987	21.3717	11.4714	12.4616	18.7266	19.4544	9.21745	9.32487	14.6432	15.6843
138	18.3509	20.7376	23.444	21.7148	16.125	14.804	23.0052	24.8704	15.4954	16.8477	22.8184	22.0749	15.8854	15.1966	22.1947	26.418	14.1029	15.9095	21.7331	23.2012	13.515	14.3177	21.1354	21.2741	11.6276	12.2702	18.6602	19.2161	9.27604	9.42253	14.612	15.4694
139	18.0618	20.5892	23.2565	21.375	15.6875	14.1634	22.7161	24.3392	15.1556	16.1016	22.6074	21.6882	15.3424	14.7747	22.0736	25.9883	13.6888	15.5814	21.1784	22.834	13.2025	13.5365	20.7839	21.0514	11.0807	11.4733	18.168	18.7865	8.61589	8.74284	14.2838	15.2038
140	17.7493	20.1478	22.9753	20.9727	15.2852	13.6947	22.4076	23.6595	14.6243	15.2969	22.4355	21.2272	14.6549	14.2044	21.8236	25.5312	13.1341	14.679	20.7096	22.4863	12.2532	12.9271	20.444	20.6217	10.1667	10.6296	17.8867	18.3958	7.97917	8.06315	14.0065	15.0046
141	17.3587	19.6204	22.5534	20.5234	14.8047	13.2806	21.9857	23.39	13.8861	14.7695	22.1309	20.7585	14.0534	13.4154	21.4251	25.0156	12.5951	13.7181	20.1393	22.1035	11.7728	12.3294	20.0534	20.2858	9.72917	9.93034	17.1875	17.974	7.40885	7.35612	13.5612	14.7116
142	17.1009	19.1556	22.3737	20.0273	14.625	12.9837	21.7396	23.2689	13.4837	14.4492	21.8691	20.4655	13.7135	13.0365	21.2142	24.5508	12.1966	13.1595	19.6901	21.7051	11.2532	12.1497	19.4479	19.8835	9.48698	9.55925	16.8477	17.7357	6.97917	7.16472	13.1237	14.4499
143	16.8822	18.9408	22.1745	19.5742	14.5391	12.4837	21.4466	23.0892	13.2572	14.1602	21.7793	20.4225	13.4245	12.9349	21.1165	24.4961	11.7474	12.8275	19.4518	21.3066	10.8118	11.7904	19.1237	19.7233	9.29948	9.43815	16.5977	17.5326	6.76042	6.94206	12.8737	14.1725
144	16.7103	18.679	21.8971	19.1445	14.418	12.1907	21.3568	22.7806	13.1282	13.75	21.5605	20.5085	13.2878	12.8685	21.054	24.5391	11.556	12.5501	19.2096	21.084	10.5618	11.5599	18.9831	19.5319	9.19792	9.23112	16.6562	17.2083	6.57682	6.88347	12.694	13.7897
145	16.3314	18.4251	21.7253	18.9648	13.9492	11.9915	21.2474	22.4095	13.0657	13.5703	21.4902	20.446	13.1823	12.7357	21.0267	24.5078	11.2044	12.4603	18.9518	20.9238	10.3939	11.3294	18.8932	19.2428	8.92839	8.98112	16.7461	16.8451	6.47917	6.57487	12.5026	13.6335
146	16.14	18.3392	21.6667	18.7773	13.6797	11.9134	21.2357	22.1712	12.804	13.3398	21.3809	20.0475	12.9753	12.4154	20.8314	24.3984	10.9349	12.0501	18.8815	20.8926	10.2337	11.1771	18.9245	18.9928	8.67839	8.7819	16.5977	16.5052	6.40885	6.36393	12.4635	13.6061
147	16.0306	18.1868	21.5339	18.7031	13.4258	11.8939	21.1458	22.2181	12.765	13.1875	21.1777	19.5749	12.7253	12.3177	20.7142	24.1289	10.8255	11.8626	18.9206	20.7637	10.0931	11.1458	18.8464	18.8444	8.52995	8.68034	16.3281	16.4036	6.22917	6.04362	12.3854	13.5436
148	15.8978	18.1361	21.4362	18.6523	13.3242	11.5931	20.9388	22.2376	12.6556	13.0391	20.9395	19.5358	12.5143	12.2161	20.6751	23.7656	10.7357	11.8079	18.8893	20.6348	9.972	11.0365	18.7057	18.7936	8.35807	8.62175	16.2383	16.6458	6.20964	5.89518	12.3151	13.4421
149	15.7181	17.8783	21.3346	18.6641	13.1289	11.054	20.7474	22.1908	12.5345	12.8398	20.7012	19.4264	12.1667	12.1068	20.515	23.5664	10.6849	11.929	18.7526	20.4082	9.79232	10.9701	18.7057	18.5436	8.24089	8.4694	16.0781	16.8372	6.17839	5.57487	12.2331	13.1921
150	15.5462	17.7572	21.2526	18.6562	12.9883	10.9017	20.6497	22.0697	12.2962	12.5703	20.5293	19.3483	12.0026	11.8451	20.304	23.3867	10.6146	11.8509	18.5924	20.2441	9.722	10.8372	18.5729	18.2741	8.10026	8.31315	15.957	16.7161	6.1276	5.46159	12.1237	13.0319
151	15.3314	17.7689	21.1432	18.5547	12.9453	10.9134	20.6068	21.9798	12.0657	12.3984	20.5684	19.1764	11.9557	11.5872	20.2064	23.2812	10.4661	11.6009	18.3424	20.084	9.54232	10.5013	18.4557	18.1139	8.01823	8.18034	15.7773	16.556	6.01823	5.33659	11.9245	12.8913
152	15.1165	17.5267	21.1432	18.3359	12.8359	10.6829	20.4974	21.8861	11.8743	12.2305	20.6191	19.028	11.8268	11.3763	20.0033	23.1094	10.2747	11.4407	18.1589	20.0645	9.46029	10.3294	18.4245	18.1335	7.76042	8.02409	15.6367	16.4271	5.84635	5.18425	11.7838	12.6647
153	15.0111	17.3587	21.0026	18.1133	12.7969	10.5345	20.4661	21.8001	11.8157	12.1406	20.5801	18.9733	11.776	11.2122	19.7923	22.9297	10.1263	11.2376	17.9831	20.0059	9.39388	10.1068	18.3346	18.0514	7.61198	7.9694	15.4609	16.3372	5.60807	5.20378	11.694	12.6218
154	14.9603	17.3509	20.9635	17.957	12.6484	10.3431	20.3568	21.679	11.7259	12.0508	20.2988	18.8444	11.7174	11.1263	19.5267	22.7891	9.95443	11.0814	17.9635	19.8652	9.3431	9.84896	18.3073	17.946	7.45573	7.80143	15.3398	16.2357	5.4987	5.01237	11.6042	12.5241
155	14.8782	17.1165	20.862	17.8945	12.4688	10.3118	20.2865	21.5775	11.6048	11.8711	20.0488	18.696	11.5768	11.056	19.3822	22.75	9.83333	10.89	17.9284	19.7637	9.11263	9.72005	18.2878	17.8835	7.36198	7.653	15.2969	16.1458	5.40885	4.99284	11.5456	12.4733
156	14.7103	17.097	20.8229	17.9062	12.2773	10.1634	20.1771	21.4017	11.5345	11.7383	19.8887	18.5241	11.4635	10.9779	19.2923	22.707	9.73568	10.8197	17.8698	19.5957	8.95638	9.63802	18.1354	17.7038	7.16667	7.4694	15.2773	15.9466	5.35807	4.87175	11.4245	12.4421
157	14.5228	16.7259	20.6315	17.8359	12.125	10.0423	19.9583	21.2689	11.3782	11.5703	19.5996	18.4264	11.3034	10.8646	19.2415	22.6758	9.54427	10.6907	17.7331	19.4043	8.81185	9.4388	18.0768	17.6257	7.08854	7.26237	15.3477	15.7982	5.29948	4.86393	11.2721	12.3952
158	14.3509	16.39	20.5651	17.8047	11.9961	9.97982	19.7982	21.1673	11.1478	11.418	19.4668	18.2663	11.194	10.724	19.1556	22.75	9.41536	10.5111	17.5612	19.252	8.61263	9.24739	17.944	17.6022	7.03776	7.20378	15.3555	15.6576	5.16667	4.82487	11.1628	12.3014
159	14.2572	16.0892	20.3776	17.7852	11.8789	9.85482	19.638	21.1283	10.847	11.3477	19.3574	18.1257	11.0846	10.6068	19.1243	22.7578	9.26693	10.2806	17.4206	19.1855	8.49154	9.09896	17.8073	17.5436	6.8776	7.12175	15.3867	15.5872	5.08854	4.83268	11.1042	12.2038
160	14.1907	15.8314	20.1042	17.7344	11.7461	9.64388	19.4935	21.0579	10.515	11.3008	19.209	18.0632	10.9049	10.4466	19.1556	22.6484	9.20443	10.1282	17.2995	19.0449	8.44466	8.97005	17.6432	17.5553	6.8112	7.0319	15.3281	15.5677	4.95964	4.63347	11.0651	12.0241
161	14.0814	15.597	19.9518	17.6484	11.6953	9.46419	19.3177	20.9095	10.2728	11.1797	19.1074	17.985	10.8542	10.306	19.1048	22.5781	9.02474	9.96029	17.3229	18.9512	8.45247	8.9388	17.5456	17.5436	6.78776	6.98112	15.2383	15.5091	4.83854	4.62565	10.9245	11.8913
162	14.0306	15.3978	19.7331	17.5742	11.5352	9.37044	19.1693	20.8509	10.1829	11.0391	19.0176	17.8561	10.7721	10.2279	18.972	22.4492	9.19661	9.88216	17.2487	18.9238	8.36263	8.86068	17.3737	17.4733	6.60807	6.92253	15.1055	15.4935	4.72917	4.4655	10.9323	11.8132
163	13.89	15.3157	19.612	17.5234	11.3672	9.29232	19.099	20.7572	10.0657	10.9492	18.9668	17.7272	10.7253	10.138	18.8353	22.2773	9.02474	9.77669	17.2018	18.8262	8.35482	8.74739	17.2878	17.3249	6.54948	6.76237	14.8672	15.4857	4.57682	4.2155	10.9635	11.735
164	13.6986	15.3314	19.444	17.3945	11.2656	9.222	19.0872	20.6204	9.95638	10.9375	18.8691	17.6764	10.6549	9.98568	18.765	21.9883	8.8763	9.67904	17.1003	18.7246	8.222	8.59896	17.2057	17.2155	6.51823	6.71159	14.7383	15.4662	4.60807	4.07487	10.9128	11.6413
165	13.4603	15.3509	19.3464	17.2656	11.2266	9.15169	19.0755	20.4876	9.89779	10.8086	18.7793	17.6452	10.5924	9.86458	18.6751	21.8398	8.72396	9.65169	17.0299	18.666	8.14388	8.44661	17.1471	17.0632	6.55729	6.66081	14.6289	15.388	4.51823	3.95378	10.862	11.571
166	13.2103	15.2493	19.3229	17.1758	11.1055	9.08138	19.1068	20.3275	9.85482	10.7383	18.6895	17.5983	10.4557	9.77474	18.5462	21.7969	8.68489	9.62825	16.9831	18.6348	8.00325	8.41927	17.0456	16.8717	6.46745	6.61393	14.5273	15.2826	4.42839	3.96159	10.7838	11.5632
167	13.0384	15.1165	19.2135	17.0742	10.9648	9.00325	19.1068	20.1986	9.6556	10.6797	18.5059	17.5475	10.3542	9.64583	18.4056	21.668	8.57552	9.56966	16.7409	18.416	7.88607	8.1888	16.9089	16.7741	6.40104	6.52409	14.3867	15.2044	4.33073	3.83659	10.8229	11.5124
168	12.9095	15.0384	19.194	16.9141	10.918	8.83138	19.0951	20.0579	9.60482	10.5703	18.4004	17.5241	10.276	9.48568	18.4056	21.5078	8.49739	9.47982	16.5885	18.1348	7.8431	7.94661	16.9049	16.7233	6.40104	6.39128	14.3398	15.1458	4.27995	3.82487	10.7409	11.3249
169	12.9212	14.89	19.1237	16.7656	10.875	8.67122	19.0677	19.8978	9.54622	10.4375	18.2598	17.446	10.2253	9.36458	18.304	21.457	8.37239	9.35872	16.4831	18.084	7.73372	7.75911	16.8346	16.696	6.3776	6.3444	14.2773	15.056	4.31901	3.74675	10.5924	11.1725
170	12.929	14.7376	19.0651	16.6367	10.6953	8.49154	18.9857	19.7181	9.49544	10.25	18.1191	17.2155	10.1042	9.26693	18.1048	21.4492	8.21614	9.31966	16.4714	18.0254	7.66341	7.60677	16.776	16.653	6.22917	6.153	14.1875	14.9466	4.19792	3.66472	10.6354	11.071
171	12.929	14.6087	19.0026	16.5547	10.4648	8.40169	18.8372	19.5267	9.51497	10.1406	18.0293	17.0241	9.97526	9.20443	18.0345	21.3594	8.15364	9.19075	16.3932	17.877	7.50325	7.45052	16.7135	16.6139	6.03776	6.01237	14.1289	14.8451	4.11589	3.653	10.6042	10.9928
172	12.8392	14.5462	18.8971	16.4062	10.3164	8.3431	18.6693	19.3978	9.52669	10.0586	17.9473	16.7975	9.94792	9.13411	18.0267	21.2812	8.02864	9.13997	16.3542	17.7559	7.42122	7.27083	16.6667	16.6413	5.85807	5.903	13.9961	14.7357	4.08073	3.60612	10.5417	10.9343
173	12.7923	14.4368	18.7917	16.2656	10.2188	8.24154	18.5091	19.347	9.43685	9.91797	17.8379	16.6569	9.85417	9.06771	17.8939	21.2812	7.86458	9.08138	16.3698	17.8652	7.27278	7.1888	16.7057	16.4616	5.78776	5.77018	13.9453	14.5872	4.01823	3.55534	10.4362	10.8522
174	12.6595	14.3392	18.6628	16.1367	10.0977	8.18294	18.474	19.3587	9.27279	9.82031	17.8574	16.4577	9.79557	9.00521	17.7923	21.207	7.75521	9.01107	16.362	17.9863	7.10482	7.10677	16.6784	16.3522	5.72917	5.71159	13.8984	14.4857	3.89714	3.50456	10.3737	10.8913
175	12.5384	14.2376	18.5846	15.9844	9.95703	8.05404	18.4857	19.4486	9.20638	9.73828	17.8301	16.2936	9.65495	8.89583	17.7728	21.1875	7.6263	8.97982	16.3815	17.9434	6.91341	7.00911	16.5651	16.2624	5.53776	5.653	13.9258	14.3958	3.63932	3.39518	10.3932	10.9811
176	12.4915	14.0462	18.5065	15.957	9.86328	7.95247	18.4896	19.4681	9.08529	9.67969	17.7988	16.2038	9.61198	8.8138	17.847	21.0508	7.52474	8.86263	16.3229	17.8457	6.79232	6.89583	16.3542	16.1608	5.38151	5.64128	13.9688	14.3138	3.60807	3.32097	10.2604	10.9694
177	12.3978	13.9173	18.4362	15.8555	9.74609	7.79232	18.4779	19.429	8.99544	9.59766	17.7285	16.1257	9.50651	8.63802	17.7533	20.9375	7.40365	8.83138	16.2917	17.7441	6.82357	6.83724	16.237	16.1022	5.35026	5.5319	13.8867	14.2435	3.47917	3.14518	10.1628	10.9225
178	12.3118	13.8197	18.3815	15.7148	9.70703	7.64388	18.4349	19.3079	8.86654	9.4375	17.6504	16.1374	9.35807	8.48958	17.6243	20.7383	7.36458	8.62044	16.151	17.584	6.7806	6.72786	16.1667	15.8952	5.26042	5.44987	13.9492	14.1849	3.40885	3.00456	10.1432	10.8522
179	12.14	13.6986	18.3542	15.6328	9.57812	7.49153	18.474	19.2689	8.85482	9.29297	17.6387	16.0046	9.27214	8.36458	17.5736	20.5078	7.2474	8.48763	16.0378	17.373	6.75325	6.61458	16.1042	15.8522	5.08854	5.45378	13.9297	14.2122	3.4401	3.01628	10.1549	10.8522
180	12.0189	13.6087	18.3034	15.5625	9.48438	7.38216	18.3568	19.097	8.86654	9.20703	17.5488	15.9538	9.14714	8.19661	17.4759	20.3789	7.13411	8.37825	15.9635	17.1621	6.83138	6.47786	16.026	15.8053	5.04948	5.37956	13.8555	14.1537	3.35807	2.96159	10.2135	10.8132
181	11.8782	13.5579	18.1823	15.457	9.42578	7.31185	18.1068	18.9095	8.82357	9.08984	17.3887	15.946	9.02214	8.03646	17.3353	20.2188	7.10677	8.24154	15.8815	17.0371	6.8431	6.3763	16.0143	15.7233	5.10026	5.32097	13.7305	14.0521	3.29948	2.99284	10.1745	10.7936
182	11.7181	13.5462	18.1159	15.2852	9.28516	7.21419	17.849	18.7298	8.73763	9	17.291	15.8835	8.95182	7.96615	17.2454	20.0898	7.02865	8.11263	15.8503	16.9238	6.83528	6.29818	16.0456	15.5944	5.0612	5.23112	13.6484	13.9857	3.24089	2.99284	10.194	10.7936
183	11.64	13.3782	18.0846	15.2266	9.29688	7.17122	17.7865	18.6986	8.597	9	17.2402	15.9343	8.95573	7.88411	17.2142	20.0195	6.90365	7.92903	15.7917	16.8965	6.75325	6.25911	15.9948	15.5749	5.08073	5.30143	13.6055	14.0169	3.27214	3.08268	10.0963	10.821
184	11.7689	13.3197	18.1042	15.2852	9.40625	7.15169	17.6849	18.6868	8.54622	9.16797	17.2715	15.9069	8.99479	7.95833	17.2533	20.0156	6.79427	7.97982	15.8542	16.9551	6.82357	6.36849	15.9948	15.6022	5.26042	5.45378	13.5977	14.0872	3.36979	3.27409	10.0729	11.0397
185	11.972	13.4173	18.0964	15.3555	9.50781	7.4056	17.7161	18.6673	8.6556	9.39062	17.248	16.0944	9.09245	8.05599	17.2728	20.0273	6.90755	8.01888	15.8932	16.9746	6.90169	6.4974	15.9284	15.735	5.42839	5.61393	13.75	14.2279	3.51823	3.36393	10.0768	11.3405
186	12.1282	13.5775	18.1159	15.5156	9.63672	7.69466	17.9076	18.9095	8.74544	9.58984	17.377	16.2936	9.25261	8.20443	17.3626	20.207	7.00521	8.16732	16.0221	17.2246	7.00325	6.77083	16.0143	15.8913	5.53776	5.87175	13.9961	14.4622	3.76042	3.50456	10.2917	11.6218
187	12.3314	13.7259	18.2526	15.6914	9.74609	7.96028	18.2279	19.3392	8.77669	9.83984	17.5488	16.5358	9.49479	8.36458	17.4564	20.3672	7.15365	8.37044	16.2214	17.5449	7.21419	7.05599	16.1237	16.1022	5.67057	6.21159	14.1953	14.6576	4.02995	3.73503	10.7135	11.8132
188	12.5111	13.9564	18.3424	15.9141	9.97656	8.25325	18.2669	19.3079	8.91732	10.0391	17.6191	16.7936	9.68229	8.54427	17.5462	20.6094	7.31771	8.6595	16.4909	17.8574	7.43294	7.45833	16.2565	16.3327	5.92839	6.50065	14.2969	14.7552	4.28776	4.01237	10.7448	12.0397
189	12.5892	14.2572	18.4753	16.0547	10.1641	8.45247	18.2669	19.3079	9.10482	10.1875	17.627	16.7663	9.78386	8.76693	17.6165	20.7969	7.4974	8.96029	16.569	17.9668	7.57357	7.67708	16.3737	16.3327	6.07682	6.79362	14.457	14.7943	4.4401	4.153	10.6745	12.0827
190	12.6204	14.4876	18.4831	16.1055	10.207	8.54232	18.2357	19.39	9.26497	10.25	17.6465	16.8288	9.84636	8.95443	17.6751	20.8984	7.71615	9.13997	16.7331	18.0957	7.70247	7.89974	16.5573	16.403	6.13932	6.91081	14.5078	14.8255	4.55729	4.2819	10.6745	12.0905
191	12.6595	14.7259	18.5573	16.1133	10.168	8.60091	18.2396	19.3783	9.35482	10.3203	17.7676	16.8757	9.91667	9.0638	17.7572	20.9297	7.79427	9.2806	16.8542	18.1855	7.75325	8.09505	16.6159	16.485	6.33854	7.08268	14.5586	14.806	4.61979	4.41472	10.7526	12.0827
192	12.6712	14.9095	18.6354	16.0234	10.2344	8.63216	18.1458	19.2611	9.49544	10.3789	17.709	16.8639	9.97526	9.17708	17.8275	21.0273	7.90755	9.4095	16.8112	18.1934	7.83138	8.21614	16.612	16.5827	6.42057	7.18034	14.6289	14.7747	4.65885	4.56315	10.8737	12.1022
193	12.6595	15.0384	18.6042	16.0156	10.3555	8.65169	18.1576	19.3001	9.57357	10.5195	17.6504	16.9147	10.0065	9.31771	17.9564	21.1367	8.00521	9.43685	16.8307	18.2129	7.91341	8.36849	16.5456	16.5827	6.51823	7.21159	14.5391	14.806	4.70573	4.5944	10.9948	12.0749
194	12.64	15.097	18.6354	16.0039	10.3164	8.60482	18.1341	19.39	9.52669	10.6992	17.7402	16.946	10.0026	9.44661	17.9642	21.1406	8.02474	9.43685	16.8503	18.1934	7.93294	8.36068	16.5456	16.653	6.54948	7.24284	14.5078	14.9037	4.7487	4.653	11.1432	12.1022
195	12.6204	15.1478	18.5534	15.9727	10.3281	8.61263	18.1263	19.3978	9.44466	10.8789	17.8691	16.9069	10.0846	9.58724	17.9642	21.0781	8.01302	9.46029	16.8346	18.1777	7.972	8.45833	16.6081	16.7038	6.60807	7.31315	14.5078	14.9974	4.79557	4.77409	11.2135	12.153
196	12.5775	15.1986	18.5729	16.0156	10.3984	8.67513	18.1497	19.39	9.35482	10.9297	17.9668	16.9342	10.2643	9.63802	17.9056	21.0898	8.01693	9.6595	16.7526	18.1621	8.04622	8.47005	16.6432	16.7038	6.69792	7.37956	14.5156	15.0287	4.80729	4.86393	11.3034	12.1803
197	12.6478	15.1868	18.6237	16.0156	10.4961	8.74154	18.1576	19.4798	9.19466	10.9688	17.9473	16.9733	10.3229	9.68489	17.9134	21.168	8.0638	9.87825	16.7487	18.1152	8.1556	8.48958	16.7331	16.6217	6.74089	7.38347	14.4883	15.1263	4.8776	4.89128	11.3737	12.2233
198	12.5892	15.1986	18.694	16.0625	10.5273	8.73372	18.2161	19.4993	9.07747	11.0391	18.0176	17.0241	10.3542	9.73568	17.8743	21.1953	8.16536	9.95247	16.8307	18.1113	8.21419	8.59896	16.7839	16.6335	6.80729	7.43034	14.3906	15.1771	4.98698	4.95378	11.4128	12.2311
199	12.5814	15.2181	18.776	16.1133	10.4648	8.81185	18.2357	19.3783	8.99544	10.9492	18.1113	17.028	10.3971	9.79818	17.7415	21.2188	8.23568	10.1595	16.7917	18.0645	8.25325	8.67708	16.8464	16.6257	6.82682	7.48893	14.3203	15.1341	5.01042	5.06315	11.4128	12.2233
200	12.5423	15.3079	18.7643	16.125	10.4766	8.87044	18.3333	19.4017	9.00325	10.8984	18.0957	16.9733	10.4557	9.8763	17.6947	21.2266	8.32552	10.2493	16.7799	18.0645	8.33138	8.84114	16.8464	16.5632	6.83073	7.68034	14.2812	15.0755	4.97526	5.22331	11.3854	12.1725
201	12.5697	15.4486	18.8346	16.082	10.5078	8.95247	18.3138	19.4095	9.01497	10.918	18.0566	16.9928	10.5339	9.88411	17.6751	21.2305	8.34505	10.3704	16.7799	18.0566	8.42122	8.98958	16.7448	16.5944	6.85807	7.69206	14.168	15.0365	5.04948	5.23503	11.3854	12.1413
202	12.5618	15.4876	18.8737	16.0234	10.4883	8.99544	18.2982	19.4486	8.9056	11.0078	17.9863	16.9577	10.4753	9.8763	17.6829	21.1797	8.39583	10.3197	16.8034	18.0059	8.39388	9.09114	16.5846	16.5553	6.85026	7.71159	14.1094	15.0365	5.11589	5.26628	11.4049	12.0632
203	12.4017	15.4681	18.9128	16.0156	10.4766	8.92122	18.2083	19.429	8.88607	10.9102	17.8613	16.8522	10.4635	9.81771	17.6126	21.0781	8.29427	10.2298	16.7018	17.9434	8.30404	9.11849	16.4479	16.5553	6.7487	7.73112	14.1367	14.8763	5.07682	5.29362	11.3659	11.9928
204	12.2884	15.3978	18.944	15.9844	10.4453	8.93294	18.0872	19.5658	8.86654	10.8359	17.6973	16.8053	10.4557	9.75911	17.6322	21.0312	8.17708	10.1595	16.6628	17.8652	8.21419	9.16927	16.3034	16.5241	6.67839	7.75065	14.2383	14.8451	5.03776	5.21159	11.3542	12.0046
Dissociation SOCS2
	4 μM				2 μM				1 μM				0.5 μM				0.25 μM
1	104.712	112.758	109.986		93.5794	95.0762	85.4017		81.6497	80.5879	84.1973		64.9727	64.9427	67.4232		45.3366	46.6797	50.1302
2	93.263	79.2188	73.0176		64.3568	65.4941	56.2611		68.8294	68.4473	78.8574		55.1836	55.431	57.8841		37.0671	38.9414	41.2708
3	56.6732	52.8594	51.7012		44.9076	45.834	36.14		46.5794	45.998	54.4277		39.0117	39.1849	41.8802		27.8952	29.5273	32.0716
4	41.2943	40.6484	41.2168		35.0365	35.8262	26.2181		35.7591	34.9707	41.3496		30.1445	30.5326	33.7122		22.5944	24.2891	26.8997
5	33.3411	33.7891	34.9238		29.1576	30.0918	19.9095		29.3216	28.8496	34.1973		25.0547	25.6536	28.6536		19.3366	21.0078	23.6888
6	28.3021	28.9961	31.1465		25.4974	26.873	16.5501		25.6693	25.0098	29.877		21.8398	22.4388	25.4896		16.8874	18.7578	21.5911
7	25.2239	26.1875	28.3066		23.0247	24.4238	14.179		23.2005	22.6504	26.8965		19.9805	20.4818	23.5521		15.4343	17.5781	20.3802
8	23.0052	24.0898	26.5137		21.4583	22.3965	12.2103		21.1497	20.9395	25.127		18.6523	19.0521	22.2591		14.5944	16.5391	19.2904
9	21.3724	22.2695	25.1152		20.1771	20.7832	10.6595		19.8177	19.6465	23.5176		17.4531	17.9036	21.0326		13.735	15.8516	18.2786
10	20.4232	21.1367	23.8457		19.1693	19.9434	9.6595		18.8411	18.5801	22.3574		16.5156	17.1107	19.9427		12.9968	15.3008	17.4896
11	19.5247	20.3281	22.9082		18.1888	19.334	8.88997		18.0911	17.627	21.5879		15.8438	16.3021	19.2201		12.4538	14.7812	16.8724
12	18.6927	19.6289	22.1738		17.388	18.7324	8.12825		17.4232	16.8066	20.8574		15.1445	15.681	18.7239		12.0436	14.3203	16.3997
13	18.0247	19.0078	21.502		16.7552	18.1152	7.44856		16.8294	16.1855	20.166		14.6328	15.0794	18.263		11.653	13.8789	16.1107
14	17.2044	18.5078	21.0254		16.2864	17.4629	6.92903		16.3802	15.709	19.709		14.0742	14.5716	17.7826		11.2936	13.418	15.8919
15	16.6732	18.0703	20.5254		15.8685	16.8926	6.33919		15.8802	15.248	19.2559		13.7031	14.1732	17.3802		11.0436	13.0586	15.681
16	16.1341	17.75	20.0645		15.4896	16.3418	5.82747		15.4505	14.8262	18.8066		13.4414	13.7943	17.0052		10.8639	12.7305	15.4701
17	15.7747	17.3984	19.5645		15.2083	15.8145	5.44856		14.9583	14.4473	18.5488		13.1953	13.431	16.6029		10.6647	12.4102	15.2786
18	15.5052	17.1172	19.1738		14.8997	15.3457	5.10872		14.5286	14.1777	18.1582		12.8633	13.1302	16.2201		10.4655	12.0391	15.0091
19	15.263	16.8398	18.7754		14.5247	15.0254	4.71028		14.2904	13.9082	17.8574		12.5156	12.8099	15.9388		10.3053	11.7695	14.7005
20	15.1029	16.5703	18.4316		14.0872	14.7051	4.30794		14.0599	13.6699	17.6465		12.2422	12.5833	15.8021		10.1257	11.5391	14.431
21	14.8216	16.3398	18.1543		13.8294	14.4941	3.94856		13.888	13.3652	17.4355		11.9531	12.349	15.6107		9.93425	11.2617	14.1302
22	14.5247	16.1289	17.8965		13.638	14.291	3.63997		13.7474	13.1465	17.1543		11.6523	12.0794	15.4818		9.67644	11.0664	13.8802
23	14.224	15.8203	17.6934		13.3372	14.0645	3.35091		13.6185	12.9395	16.9277		11.4219	11.8841	15.2826		9.43425	10.9102	13.6732
24	14.0208	15.5078	17.4941		13.1146	13.8652	3.19856		13.4193	12.7207	16.7363		11.2344	11.7044	15.0833		9.22331	10.75	13.5521
25	13.7552	15.1406	17.3457		13.0286	13.623	2.97981		13.1615	12.4199	16.5371		11.0039	11.5013	14.7943		8.95769	10.5898	13.3607
26	13.4935	14.918	17.2129		12.9193	13.3848	2.86262		12.888	12.0762	16.377		10.8516	11.2826	14.431		8.78581	10.4102	13.1771
27	13.3255	14.7461	17.1074		12.7161	13.123	2.80012		12.6771	11.8301	16.1777		10.6836	11.0208	14.2318		8.60613	10.293	12.9701
28	13.1732	14.5312	17.0059		12.5794	12.873	2.69075		12.349	11.5176	16.0293		10.582	10.8724	14.0521		8.48503	10.1992	12.7513
29	13.1029	14.3477	16.873		12.4661	12.6543	2.56966		12.0482	11.3262	15.8965		10.4023	10.7513	13.8529		8.38347	10.0977	12.4974
30	12.8411	14.2109	16.7637		12.4271	12.3926	2.47981		11.8099	11.0684	15.7676		10.2539	10.5404	13.6615		8.18425	10.0391	12.3099
31	12.6732	14.1992	16.6738		12.3177	12.2363	2.42122		11.6419	10.8965	15.5449		10.1836	10.3724	13.4622		8.04363	9.96094	12.2122
32	12.5013	14.0703	16.6074		12.1693	12.0137	2.33137		11.5091	10.7949	15.3262		10.0312	10.1849	13.3333		7.91472	9.94141	12.1107
33	12.3568	13.8398	16.4238		12.0794	11.834	2.222		11.4036	10.709	15.209		9.8125	10.0326	13.2122		7.77409	9.80078	12.1107
34	12.1654	13.6172	16.2559		12.0052	11.752	2.06966		11.3802	10.5801	15.0879		9.68359	9.86067	13.0716		7.64519	9.53125	12.099
35	11.9818	13.5273	16.084		11.8685	11.7441	1.92903		11.3685	10.5176	14.8574		9.59375	9.79036	12.9115		7.53581	9.37891	12.099
36	11.8333	13.418	15.9043		11.7201	11.6543	1.80794		11.3802	10.3379	14.666		9.48438	9.80208	12.8529		7.50456	9.19922	12.0599
37	11.724	13.2695	15.7441		11.5951	11.5215	1.55794		11.2982	10.3145	14.5254		9.3125	9.78255	12.8021		7.43425	9	11.931
38	11.5911	13.1289	15.502		11.5091	11.4629	1.47981		11.1693	10.1582	14.4473		9.19141	9.7513	12.8021		7.31316	8.87891	11.8099
39	11.4427	13.0273	15.4238		11.4193	11.4941	1.38216		11.0482	10.0371	14.3496		9.13281	9.78255	12.6927		7.19597	8.78125	11.6302
40	11.4036	12.9492	15.3535		11.2161	11.4043	1.31184		10.9818	9.94727	14.2363		9.04297	9.85286	12.5911		7.10612	8.80078	11.4896
41	11.2943	12.8008	15.2949		11.1263	11.2207	1.22981		10.8802	9.91992	14.2168		8.97266	9.71223	12.513		7.03581	8.71094	11.4583
42	11.2552	12.6484	15.1738		11.0755	11.2051	1.03059		10.7591	9.83789	14.166		8.89062	9.53255	12.3724		6.96159	8.62109	11.3685
43	11.2552	12.5586	15.0254		10.9701	11.1426	0.979813		10.6419	9.6582	14.127		8.88281	9.4427	12.2826		6.88737	8.55859	11.3099
44	11.2435	12.4961	14.9551		10.849	11.0957	0.800125		10.5716	9.62695	14.0684		8.86328	9.35286	12.1732		6.86784	8.53906	11.2396
45	11.2161	12.4688	14.8457		10.7474	10.9434	0.651688		10.388	9.56836	13.8965		8.78125	9.2552	11.9701		6.90691	8.49219	11.2201
46	11.1732	12.5	14.7129		10.7005	10.752	0.538406		10.2982	9.49805	13.7559		8.65234	9.17317	11.8724		6.87566	8.39844	11.2201
47	11.1497	12.5078	14.5762		10.5872	10.6934	0.44075		10.1302	9.35742	13.6582		8.51562	9.14192	11.8529		6.78581	8.44922	11.1029
48	11.0599	12.4609	14.4746		10.4466	10.5449	0.530594		10.0091	9.34961	13.5879		8.40234	9.04427	11.8099		6.65691	8.42969	10.9896
49	11.013	12.3594	14.4551		10.3763	10.4707	0.472		9.8802	9.24805	13.4668		8.28125	8.90364	11.763		6.61394	8.4375	10.9583
50	10.9036	12.25	14.3887		10.2982	10.5137	0.448563		9.75911	9.22852	13.3066		8.22266	8.86067	11.6536		6.59441	8.37891	11.0091
51	10.7747	12.1484	14.3223		10.1771	10.4863	0.460281		9.74739	9.09961	13.2793		8.25391	8.79036	11.6497		6.48503	8.33984	10.9701
52	10.6927	11.9492	14.2559		10.1068	10.4512	0.4095		9.6888	9.00586	13.3262		8.25391	8.70442	11.5443		6.39519	8.32031	10.8411
53	10.6615	11.8984	14.2168		10.1068	10.4629	0.331375		9.66927	8.83789	13.2676		8.19531	8.6927	11.4115		6.29362	8.25	10.8411
54	10.6927	11.8789	14.1543		10.056	10.4551	0.139969		9.6302	8.61914	13.127		8.17188	8.6927	11.3724		6.27409	8.16016	10.8802
55	10.6849	11.8594	14.084		9.95833	10.373	0.0384064		9.61067	8.55664	13.0566		8.125	8.64973	11.3529		6.22331	8.10938	10.8411
56	10.681	11.8594	14.0645		9.89583	10.252	-0.0123749		9.55989	8.54883	13.0684		8.04297	8.66927	11.3021		6.11394	8.0625	10.7083
57	10.5951	11.8789	14.0762		9.82552	10.0762	-0.0904999		9.47786	8.56055	13.0059		7.93359	8.64973	11.2201		6.03581	7.94922	10.6185
58	10.5365	11.9766	14.1035		9.69661	10.0137	-0.129562		9.3802	8.56836	12.9277		7.83203	8.48958	11.2005		5.98503	7.94922	10.5521
59	10.3646	11.9688	14.0059		9.59505	10.0137	-0.258469		9.23958	8.54883	12.9082		7.83984	8.42317	11.1615		6.00456	7.87109	10.5013
60	10.1068	11.8984	13.9355		9.5677	10.0137	-0.289719		9.15755	8.50586	12.9395		7.87109	8.37239	11.0716		5.99284	7.8125	10.3997
61	9.89973	11.8398	13.877		9.49739	9.94336	-0.301437		9.09895	8.47461	12.8887		7.84375	8.2513	10.974		5.95378	7.76172	10.3607
62	9.80208	11.7969	13.7949		9.45833	9.87305	-0.352219		9.00911	8.33398	12.8184		7.84375	8.15364	10.8919		5.98503	7.74219	10.2708
63	9.85286	11.7969	13.7637		9.39583	9.9043	-0.449875		8.9388	8.16602	12.7754		7.72266	8.04427	10.8646		6.11784	7.71094	10.2122
64	9.80989	11.668	13.6465		9.39973	10.0137	-0.488937		8.97786	8.06836	12.709		7.69531	8.01302	10.8099		6.17644	7.60938	10.2201
65	9.82161	11.5703	13.6738		9.3177	9.99414	-0.481125		8.95052	8.04883	12.6074		7.63281	7.89973	10.7708		6.09441	7.55078	10.1732
66	9.83333	11.5703	13.7285		9.22005	9.92383	-0.531906		8.8802	7.99414	12.498		7.5625	7.85286	10.7591		6.09441	7.4375	10.1107
67	9.79427	11.6211	13.6855		9.1888	9.93164	-0.610031		8.77864	7.97852	12.498		7.52344	7.85286	10.763		6.13347	7.39844	10.0404
68	9.70052	11.6289	13.7129		9.14973	9.88477	-0.629562		8.74739	7.92773	12.4863		7.49219	7.80208	10.724		6.03581	7.30078	9.99739
69	9.5638	11.5781	13.6738		9.11848	9.86523	-0.610031		8.6927	7.91992	12.4668		7.52344	7.83333	10.6107		5.87566	7.30859	9.89973
70	9.47395	11.6602	13.6738		9.09505	9.69336	-0.699875		8.54036	7.87695	12.4473		7.49219	7.83333	10.5052		5.76628	7.33984	9.79036
71	9.41145	11.7188	13.6426		9.0677	9.48633	-0.731125		8.45833	7.80664	12.459		7.42188	7.85286	10.4427		5.75456	7.28906	9.73958
72	9.42317	11.6484	13.5762		8.97786	9.33398	-0.781906		8.43098	7.81055	12.498		7.32422	7.78255	10.3529		5.68425	7.22656	9.73958
73	9.40364	11.6289	13.5527		8.8763	9.29492	-0.820969		8.47005	7.79492	12.4551		7.18359	7.77083	10.1419		5.55534	7.10156	9.72005
74	9.40364	11.5469	13.4043		8.79817	9.20508	-0.918625		8.4427	7.83008	12.4082		7.10547	7.82161	10.0716		5.54362	7.07031	9.67708
75	9.42317	11.4297	13.334		8.74739	9.06055	-1.02019		8.45833	7.81836	12.4355		6.98438	7.79036	10.0833		5.50456	7.00781	9.7513
76	9.41145	11.4297	13.2441		8.69661	9.0957	-1.05144		8.47786	7.89648	12.4355		6.96484	7.71223	10.0716		5.42644	6.91016	9.74739
77	9.3138	11.4492	13.166		8.74739	9.11523	-1.07097		8.5013	7.99805	12.3691		6.88281	7.6302	10.1107		5.39519	6.87109	9.68098
78	9.20442	11.4414	13.084		8.91927	9.20508	-1.12956		8.4388	8.01758	12.248		6.84375	7.68098	10.1029		5.39519	6.94141	9.64973
79	9.16145	11.3281	13.0957		8.97786	9.17383	-1.14128		8.43098	7.9668	12.1387		6.82422	7.68098	10.1732		5.48503	7.03125	9.59895
80	9.01302	11.2969	13.1855		8.92708	9.23633	-1.09831		8.33333	7.83789	12.0566		6.73438	7.51302	10.2201		5.53581	7.03906	9.57942
81	8.88411	11.25	13.1348		8.83723	9.27148	-0.930344		8.23958	7.7793	11.8887		6.72266	7.41145	10.2904		5.53581	7.0625	9.46223
82	8.8138	11.2383	13.084		8.77864	9.28711	-0.942062		8.23958	7.68945	11.6973		6.59375	7.36848	10.3216		5.60612	7.16016	9.38802
83	8.84505	11.1562	13.084		8.75911	9.25195	-0.942062		8.18098	7.54883	11.6191		6.49609	7.29036	10.2005		5.66472	7.25	9.3802
84	8.83333	11.1484	13.1582		8.61458	9.17383	-0.918625		8.1888	7.47852	11.584		6.40234	7.20052	10.1732		5.67644	7.21094	9.36848
85	8.91145	11.2383	13.0957		8.5677	9.04492	-0.981125		8.11067	7.42773	11.6191		6.38281	7.03255	10.1341		5.57487	7.19141	9.36848
86	8.96223	11.3281	13.0176		8.61848	8.97461	-1.01238		8.09114	7.43555	11.5762		6.44531	6.98177	10.0443		5.47331	7.03906	9.32942
87	9.09114	11.3398	12.9863		8.59895	8.94336	-0.988937		8.0013	7.44727	11.5371		6.43359	6.99348	9.96223		5.44597	6.94922	9.3802
88	9.16145	11.2969	12.9238		8.63802	8.8457	-1.18034		7.84895	7.45898	11.5566		6.45312	6.93098	9.93489		5.41472	6.80859	9.43098
89	9.11067	11.2188	12.8457		8.50911	8.81055	-1.26238		7.73958	7.45898	11.5566		6.5625	6.95052	9.93098		5.278	6.62891	9.36067
90	9.09114	11.1484	12.7129		8.49739	8.80273	-1.26238		7.72005	7.49805	11.5566		6.5625	6.82942	9.86067		5.19597	6.5	9.23958
91	8.99348	10.9883	12.6855		8.49739	8.9043	-1.30144		7.69661	7.5293	11.5059		6.52344	6.86458	9.78255		5.19597	6.39844	9.16927
92	8.88411	10.7695	12.666		8.44661	8.92383	-1.43816		7.75911	7.51758	11.4668		6.50391	6.95052	9.80208		5.16472	6.47266	9.11067
93	8.80208	10.6406	12.6855		8.49739	8.93555	-1.653		7.72786	7.43945	11.5566		6.49219	6.91145	9.73177		5.16472	6.46094	8.93098
94	8.68098	10.5	12.6621		8.52473	8.93164	-1.68816		7.76302	7.38867	11.5371		6.58594	6.99348	9.67317		5.11394	6.42188	8.84895
95	8.6927	10.3789	12.5957		8.54817	8.87305	-1.74284		7.77864	7.39648	11.4863		6.51562	6.95052	9.66145		5.09831	6.39062	8.82161
96	8.62239	10.3086	12.584		8.50911	8.92383	-1.8405		7.75911	7.2793	11.416		6.45312	6.90364	9.72395		5.03581	6.41016	8.77083
97	8.53255	10.2695	12.5645		8.40755	8.88477	-1.82097		7.73958	7.27539	11.3887		6.51172	6.90364	9.77473		4.9655	6.42188	8.73958
98	8.55989	10.2695	12.5059		8.27473	8.81055	-1.78972		7.59895	7.33789	11.3496		6.49219	6.86458	9.77473		5.00456	6.38281	8.77083
99	8.52473	10.3203	12.3652		8.16536	8.75195	-1.68034		7.54036	7.44727	11.2871		6.45312	6.76302	9.7513		4.90691	6.28906	8.84895
100	8.49348	10.3477	12.3066		8.04817	8.76367	-1.5905		7.50911	7.45898	11.209		6.33984	6.61067	9.66927		4.83269	6.26953	8.8802
101	8.36067	10.3984	12.3418		7.95833	8.77148	-1.59831		7.50911	7.39648	11.1855		6.27344	6.62239	9.61067		4.83659	6.23047	8.86067
102	8.30208	10.3867	12.248		7.89583	8.66602	-1.68034		7.45052	7.39648	11.1777		6.33203	6.68098	9.5013		4.86394	6.16797	8.89973
103	8.32552	10.457	12.1934		7.83723	8.58398	-1.78191		7.3802	7.29883	11.0879		6.3125	6.68098	9.3802		4.85612	6.14844	8.87239
104	8.36458	10.4297	12.2441		7.8802	8.5957	-1.78191		7.34114	7.19727	11.1152		6.3125	6.68098	9.28255		4.81316	6.1875	8.75911
105	8.33333	10.3672	12.2441		7.86458	8.69336	-1.78972		7.27864	7.10742	11.0879		6.38281	6.78255	9.23177		4.89519	6.33984	8.80208
106	8.3138	10.3086	12.2246		7.8763	8.71289	-1.8405		7.23958	6.99805	11.0879		6.40234	6.80208	9.25911		4.89519	6.41797	8.77864
107	8.35286	10.2891	12.1973		7.9388	8.64648	-1.8405		7.1927	6.9082	11.0371		6.47266	6.7513	9.18098		4.81706	6.41797	8.73958
108	8.42317	10.1719	12.2441		7.96614	8.60352	-1.80925		7.19661	6.88867	10.9902		6.52344	6.73177	9.12239		4.73894	6.42969	8.75911
109	8.43489	9.90625	12.2363		7.9388	8.58008	-1.74284		7.23958	6.91992	11.0059		6.43359	6.72005	9.14192		4.653	6.39062	8.77864
110	8.35286	9.89062	12.1465		7.99739	8.51367	-1.79753		7.32942	6.99805	10.9902		6.39453	6.68098	9.13411		4.57487	6.19922	8.78645
111	8.29427	9.91016	12.1543		7.99739	8.4043	-1.8405		7.41927	7.06836	10.9277		6.37109	6.67317	9.21223		4.50456	6.08203	8.79036
112	8.2552	9.83984	12.1934		7.99739	8.30664	-1.80925		7.4427	7.13477	10.9473		6.26172	6.60286	9.20052		4.54362	5.96875	8.73958
113	8.1927	9.9375	12.2363		7.9388	8.26367	-1.81316		7.57161	7.08789	10.9277		6.15234	6.59114	9.23177		4.66472	5.97266	8.75911
114	8.07552	10.1172	12.2637		7.8802	8.24414	-1.77019		7.54036	7.08008	10.8652		5.99219	6.63411	9.34114		4.67644	5.98828	8.66927
115	7.98177	10.2383	12.1855		7.84114	8.12305	-1.8405		7.45052	7.13867	10.8379		5.97266	6.61067	9.36458		4.60612	5.98047	8.66145
116	7.90364	10.0469	12.2168		7.70833	8.01367	-1.89128		7.39973	7.04883	10.6973		5.91406	6.57942	9.40364		4.60612	6.01172	8.6888
117	7.87239	9.89844	12.1621		7.65755	7.95508	-1.93816		7.34895	6.95508	10.6504		5.85547	6.50911	9.37239		4.60222	6	8.61067
118	7.77083	9.9375	12.084		7.63802	7.86523	-2.12175		7.34114	6.9082	10.5293		5.8125	6.59114	9.30208		4.51628	5.94922	8.6302
119	8.03645	9.77734	12.0645		7.61848	7.80664	-2.21941		7.18098	7.03711	10.5176		5.84375	6.64192	9.27473		4.36394	5.96094	8.68098
120	8.18098	9.69922	12.0762		7.55598	7.85352	-2.30925		7.09114	7.00586	10.5449		5.86328	6.73958	9.18098		4.27409	5.96094	8.73958
121	8.23177	9.71875	12.0957		7.54817	7.95508	-2.28972		7.11848	6.95898	10.5957		5.90234	6.77083	9.15364		4.36394	5.96875	8.69661
122	8.1927	9.73828	12.127		7.52864	7.99414	-2.20769		7.04036	6.97852	10.6582		5.92188	6.76302	9.03255		4.42644	5.96094	8.61848
123	8.15364	9.81641	12.1543		7.53645	7.98633	-2.24675		7.02083	6.95117	10.6777		5.85156	6.77083	8.82161		4.41472	5.96875	8.52864
124	8.11458	9.82812	12.1035		7.48567	8.01367	-2.16863		7.04036	6.99805	10.7168		5.79297	6.71223	8.78255		4.42253	6.04297	8.39973
125	7.95442	9.87891	12.0254		7.41536	8.12305	-2.18816		7.14973	6.95898	10.6973		5.68359	6.62239	8.77083		4.43425	6.01172	8.3802
126	7.92317	10	11.9746		7.41536	8.12695	-2.21941		7.14192	6.98633	10.666		5.57422	6.48177	8.80208		4.52409	5.92188	8.39973
127	7.90364	9.95703	11.9043		7.4388	8.10352	-2.27019		7.08333	6.93945	10.6191		5.49219	6.36067	8.73177		4.58659	5.88281	8.3177
128	7.91536	9.96875	11.8457		7.53645	8.14258	-2.36003		7.11848	6.9082	10.5996		5.35156	6.37239	8.70442		4.54753	5.92969	8.32942
129	7.89192	9.91016	11.8652		7.65755	8.21289	-2.39909		7.10677	6.99805	10.6582		5.41406	6.52473	8.74348		4.53581	5.95703	8.45833
130	7.87239	9.70703	11.8535		7.76692	8.2832	-2.41081		7.0677	7.05664	10.5957		5.42188	6.6927	8.76302		4.54362	5.89062	8.54036
131	7.88411	9.05859	11.8457		7.86848	8.23633	-2.43816		7.02083	7.06836	10.627		5.45312	6.76302	8.77864		4.51628	5.87109	8.58333
132	7.8802	8.28906	11.7559		7.92708	8.1543	-2.44988		6.98958	7.07617	10.6465		5.44141	6.7513	8.79427		4.44597	5.84766	8.64192
133	7.86458	8.05078	11.7168		7.96614	8.11523	-2.53972		7.07942	7.13867	10.6074		5.42578	6.6927	8.80208		4.35612	5.91016	8.77083
134	7.84505	7.94531	11.6777		7.85677	8.0332	-2.50066		7.04036	7.18945	10.5371		5.40234	6.70442	8.84114		4.28581	5.91016	8.72005
135	7.80208	7.86719	11.6348		7.71614	7.9668	-2.43034		6.97005	7.07617	10.5371		5.23438	6.62239	8.95052		4.18425	5.90234	8.6888
136	7.78255	7.79688	11.5957		7.65755	7.93555	-2.34831		6.95833	6.94727	10.7168		5.15234	6.53255	9.1302		4.16472	5.96094	8.70833
137	7.76302	7.80078	11.7246		7.61848	7.87305	-2.27019		6.95052	6.86914	10.6973		5.11328	6.55208	9.10286		4.12566	6.03125	8.66927
138	7.77473	7.81641	11.8848		7.64973	7.93164	-2.12175		7.02864	6.80664	10.7559		5.125	6.62239	9.16145		4.15691	6.12109	8.70833
139	7.79427	8.03906	12.2168		7.70833	8.13477	-1.93034		7.09114	6.79883	10.9668		5.25391	6.82552	9.21223		4.09441	6.23047	8.75911
140	7.8138	8.26953	12.3379		7.84895	8.26367	-1.80925		7.25911	6.7793	11.1895		5.35547	6.87239	9.15364		4.08659	6.26172	8.80989
141	7.89192	8.34766	12.2441		7.84895	8.29492	-1.77019		7.32161	6.82617	10.9668		5.38281	6.7513	9.12239		4.11394	6.23828	8.82161
142	7.99348	8.21875	12.1738		7.77864	8.22461	-1.96941		7.34114	6.77539	10.9082		5.45312	6.61067	9.09114		4.10612	5.94141	8.82942
143	8.04427	8.10547	12.2051		7.69661	8.16211	-2.14128		7.29036	6.73633	10.8066		5.47266	6.5013	9.05208		4.07487	5.96094	8.87239
144	8.03645	7.97656	12.0879		7.64583	8.02539	-2.39128		7.23958	6.62695	10.7676		5.42188	6.37239	8.99348		3.91472	5.91797	8.78255
145	7.97395	7.80859	11.9551		7.58723	7.82617	-2.43034		7.11848	6.54883	10.627		5.30078	6.26302	8.93098		3.86394	5.83984	8.61067
146	7.99348	7.60938	11.834		7.47786	7.72461	-2.47722		6.98177	6.43555	10.4473		5.18359	6.29036	8.83333		3.80534	5.76172	8.54817
147	7.8138	7.53906	11.7832		7.44661	7.63477	-2.43034		6.86067	6.4082	10.3965		5.03125	6.03255	8.7513		3.72722	5.67188	8.45052
148	7.7513	7.49609	11.623		7.33723	7.5332	-2.40691		6.70052	6.3457	10.248		4.88672	5.89192	8.64192		3.62566	5.42969	8.26302
149	7.67317	7.39844	11.3613		7.3177	7.38477	-2.3405		6.63802	6.33789	10.1777		4.75	5.68098	8.53255		3.57488	5.27734	8.07942
150	7.60286	7.32812	11.2246		7.22786	7.33398	-2.48894		6.55989	6.24023	10.0762		4.78125	5.6302	8.39192		3.55534	5.12891	8.0013
151	7.46223	7.1875	11.1621		7.01692	7.2832	-2.57878		6.53255	6.17773	10.1152		4.74219	5.57161	8.28255		3.47331	5.09766	7.90755
152	7.37239	7.09766	11.0957		6.89583	7.22461	-2.73113		6.48958	6.11523	10.1074		4.74219	5.37239	8.17317		3.32488	5	7.75911
153	7.28255	6.91797	11.0566		6.83723	7.12305	-3.03191		6.43098	6.0957	10.0566		4.73047	5.16145	8.09114		3.23503	4.91797	7.64973
154	7.12239	6.80078	10.9551		6.82942	7.0332	-3.21941		6.30989	6.10742	9.97461		4.67188	4.98958	7.98958		3.28581	4.92188	7.61848
155	7.05598	6.67969	10.9355		6.6302	6.98242	-3.37956		6.22005	5.98633	9.87695		4.69141	4.92317	7.84895		3.19597	4.89062	7.50911
156	6.97395	6.51953	10.7871		6.64973	6.93555	-3.43034		6.11848	5.9082	9.72852		4.60547	4.84895	7.74348		3.13347	4.78125	7.33723
157	6.88411	6.39062	10.6621		6.6888	6.86523	-3.44206		5.99739	5.82617	9.47852		4.63281	4.71223	7.6927		3.14519	4.71094	7.33333
158	6.83333	6.38672	10.5449		6.55598	6.85352	-3.43034		5.95833	5.75586	9.30664		4.53125	4.73177	7.64192		3.10613	4.58984	7.32942
159	6.76302	6.38672	10.4238		6.5052	6.77539	-3.36003		5.88802	5.74023	9.2168		4.46094	4.68098	7.58333		3.028	4.55078	7.34114
160	6.8138	6.33984	10.3848		6.51692	6.7832	-3.35222		5.82942	5.70508	9.17773		4.44141	4.73958	7.51302		2.89519	4.48828	7.30989
161	6.86067	6.29688	10.3965		6.61067	6.8418	-3.39909		5.70833	5.72852	9.23633		4.32031	4.73177	7.49348		2.80534	4.44922	7.36848
162	6.87239	6.30859	10.373		6.58723	6.81445	-3.44988		5.59114	5.74805	9.26758		4.28516	4.73177	7.51302		2.778	4.4375	7.5013
163	6.92317	6.35938	10.334		6.60677	6.85352	-3.56316		5.50911	5.74805	9.30664		4.13281	4.70442	7.47395		2.67644	4.42188	7.4388
164	6.92317	6.26953	10.3145		6.57942	6.77539	-3.66081		5.45833	5.67773	9.3457		4.0625	4.73177	7.4388		2.68425	4.4375	7.49348
165	6.89973	6.27734	10.2754		6.48958	6.75586	-3.66081		5.42708	5.51758	9.36914		4.05469	4.80208	7.39192		2.73503	4.42969	7.5013
166	6.77473	6.29688	10.1855		6.42708	6.68555	-3.61003		5.39192	5.37695	9.38477		3.99219	4.84114	7.39192		2.79363	4.44922	7.50911
167	6.58333	6.31641	10.1348		6.36848	6.71289	-3.50847		5.3802	5.22852	9.36914		4.0625	4.80208	7.45052		2.82488	4.48828	7.52864
168	6.5052	6.25	10.1348		6.39583	6.66211	-3.43034		5.48958	5.19727	9.4082		4.04688	4.77083	7.43098		2.90691	4.45703	7.34895
169	6.4427	6.14062	10.0137		6.29817	6.60352	-3.38347		5.47005	5.12695	9.4043		4.02344	4.83333	7.40364		2.95378	4.41016	7.25911
170	6.37239	6.08984	9.95508		6.23958	6.51367	-3.39128		5.46223	5.07617	9.38867		4.0625	4.86067	7.36458		3.01628	4.35156	7.09114
171	6.32161	6.07812	9.81445		6.22005	6.51367	-3.50847		5.47005	5.08008	9.32617		4.03516	4.80208	7.36067		3.08659	4.33984	6.89973
172	6.38411	6.00781	9.75586		6.08723	6.51367	-3.61003		5.47786	5.0957	9.2793		4.04297	4.68098	7.30208		3.06706	4.32031	6.72786
173	6.47395	6.00781	9.61523		6.04817	6.39648	-3.68816		5.52864	5.11914	9.18555		3.88281	4.58333	7.23177		3.03191	4.23828	6.54817
174	6.45442	5.95703	9.60742		5.92708	6.39258	-3.80144		5.36067	5.11133	8.99805		3.77344	4.55208	7.14192		2.97331	4.33984	6.52864
175	6.42317	5.9375	9.71289		5.8763	6.31055	-3.8405		5.3802	5.00586	8.92773		3.67188	4.5052	7.02083		2.94597	4.45312	6.5638
176	6.4427	5.96094	9.77539		5.95833	6.32227	-3.87175		5.39973	4.98633	8.81836		3.59375	4.39192	6.98958		2.89519	4.48828	6.53255
177	6.5052	5.92969	9.85352		5.94661	6.31445	-3.80925		5.38802	4.99414	8.82617		3.5625	4.35286	6.91927		2.89519	4.55859	6.50911
178	6.40364	5.88672	9.89258		5.95833	6.24414	-3.77019		5.39973	4.92773	8.78711		3.52344	4.37239	6.91145		2.903	4.57812	6.52864
179	6.38411	5.82812	9.91602		5.88802	6.19336	-3.81316		5.36848	4.9668	8.76758		3.53125	4.40364	6.91145		2.92253	4.60938	6.57161
180	6.46614	5.91016	9.95508		5.86848	6.11523	-3.82878		5.32942	4.92773	8.78711		3.51562	4.40364	6.90364		2.85613	4.50781	6.64192
181	6.45442	5.98828	9.89648		5.85677	6.06445	-3.82097		5.27864	4.89648	8.77539		3.51172	4.3802	6.89973		2.74675	4.38281	6.58723
182	6.37239	5.96875	9.8457		5.76692	5.98242	-3.88347		5.1888	4.8457	8.80664		3.46094	4.33333	6.90364		2.55534	4.35156	6.59895
183	6.20442	5.89844	9.82617		5.70833	5.93164	-3.94988		5.09114	4.76758	8.81836		3.38281	4.30208	6.92317		2.41472	4.29297	6.64973
184	6.20442	5.91016	9.7832		5.64583	5.89258	-4.04362		4.9388	4.7793	8.77539		3.33203	4.28255	6.88411		2.29363	4.19922	6.66927
185	6.16145	5.86719	9.77539		5.63802	5.87305	-4.05925		4.84895	4.7168	8.74805		3.37109	4.23958	6.80208		2.2155	4.1875	6.61848
186	6.08333	5.83594	9.76367		5.63802	5.89258	-4.07097		4.89973	4.79883	8.70508		3.32422	4.09114	6.80989		2.16472	4.19922	6.54817
187	6.0052	5.82031	9.74414		5.61848	5.98242	-4.05144		4.91927	4.95508	8.74805		3.34375	4.12239	6.84114		2.22331	4.17969	6.57942
188	6.02473	5.75781	9.76758		5.52864	6.05273	-3.96941		4.9388	4.92773	8.74805		3.38281	4.14192	6.8138		2.30534	4.14844	6.60286
189	6.07161	5.80859	9.82617		5.53645	6.0957	-3.94206		4.95052	4.99023	8.7168		3.44141	4.09895	6.8138		2.42253	4.12109	6.5013
190	6.18489	5.83984	9.91602		5.58723	6.19336	-3.89909		4.98958	5.0293	8.74805		3.46094	4.10286	6.83333		2.44597	4.19141	6.51692
191	6.26302	5.875	9.94727		5.57552	6.35352	-3.86003		5.07942	5.07617	8.77539		3.45312	4.11067	6.83333		2.50847	4.19922	6.55989
192	6.34505	5.82812	9.94336		5.58723	6.38477	-3.84831		5.1302	5.00977	8.80664		3.55078	4.27083	6.83333		2.41472	4.19922	6.59114
193	6.38411	5.83594	9.95508		5.6888	6.35352	-3.89909		5.14973	4.93555	8.80664		3.59375	4.34505	6.89973		2.24675	4.19922	6.62239
194	6.46614	5.96875	9.93555		5.64973	6.31445	-3.86003		5.14973	5.04883	8.73633		3.63281	4.40364	6.89973		2.22331	4.17969	6.64192
195	6.52473	6	9.94336		5.57552	6.33398	-3.80144		5.18098	5.01758	8.74414		3.69141	4.46223	6.82161		2.38347	4.19922	6.79036
196	6.5638	5.94141	9.89258		5.53645	6.26758	-3.74284		5.20052	4.98633	8.80664		3.74219	4.5013	6.82161		2.58659	4.24219	6.88802
197	6.55208	5.91797	9.92383		5.51692	6.23633	-3.69988		5.20052	5.01758	8.8457		3.79297	4.57942	6.92317		2.7155	4.23828	6.89973
198	6.57161	5.87891	9.93555		5.55598	6.31445	-3.66081		5.23177	5.10742	8.85742		3.79297	4.62239	6.96223		2.87566	4.25	6.89192
199	6.64192	5.80859	9.89648		5.5677	6.4043	-3.67253		5.30989	5.16992	8.9082		3.85938	4.65364	6.95052		2.93425	4.4375	6.91145
200	6.68489	5.73828	9.99414		5.58723	6.49414	-3.68034		5.39973	5.1582	9.01758		3.88281	4.66145	7.12239		2.95378	4.60938	6.91145
201	6.67317	5.72656	10.0527		5.66927	6.45508	-3.62956		5.3802	5.22852	9.06445		3.98438	4.65364	7.28255		2.93425	4.67969	6.93098
202	6.67317	5.80859	10.1543		5.63802	6.49414	-3.62956		5.5013	5.2793	9.02539		4.01172	4.66145	7.33333		2.903	4.71094	6.89192
203	6.64973	5.86719	10.2324		5.63802	6.56445	-3.66863		5.6302	5.31836	9.01367		3.98438	4.67317	7.3138		2.86394	4.75781	6.95833
204	6.59114	6.00781	10.3027		5.64973	6.56445	-3.64909		5.61848	5.2793	9.10742		4.02344	4.55208	7.34114		2.83659	4.78906	7.05989
205	6.52083	6.19141	10.3848		5.60677	6.54102	-3.57878		5.55989	5.27539	9.07617		3.95312	4.53255	7.43489		2.81706	4.69141	7.09895
206	6.49348	6.26953	10.416		5.67708	6.67383	-3.48113		5.48958	5.36914	9.08789		3.89453	4.50911	7.37239		2.81316	4.58984	7.13802
Association SOCS2+F3
	4 μM				2 μM				1 μM				0.5 μM				0.25 μM				0.125 μM				0.0625 μM				0.03125 μM
1	32.4368	-105.891	-111.197		8.78906	-10.1882	-8.40495		-22.1139	-22.7617	-26.541		-11.3568	-13.2643	-14.3483		-6.42448	-7.19987	-7.04037		-4.53581	-2.6237	-5.04427		-1.5599	-1.17904	-2.24219		-1.19271	-0.714191	-1.0638
2	61.2064	29.4095	8.7526		41.1758	34.5736	41.1966		19.9837	12.4219	11.498		16.5768	9.08724	15.9329		8.50521	7.42903	8.2487		5.0931	7.50911	6.77604		3.51823	4.12175	7.79688		1.51823	1.0319	3.40495
3	73.4525	59.4876	54.4128		56.6289	50.554	60.9583		38.8783	33.5	40.9395		32.0065	26.4466	36.2533		20.9935	19.9408	25.2917		13.9017	14.7904	17.9167		9.02604	8.86003	13.2969		4.10026	3.45378	6.55339
4	82.7689	71.8509	71.9245		66.8594	61.2728	74.3177		50.765	46.7422	57.6777		43.3346	38.013	50.2454		30.4349	29.3275	37.9831		20.765	21.7396	26.5964		13.1393	12.5397	18.7891		6.32682	5.72331	9.7526
5	88.9407	80.4876	83.5729		73.7148	69.2415	83.7201		59.9564	55.5391	69.459		51.5573	47.056	61.5618		38.2279	37.6204	47.9909		26.4447	27.4388	34.5143		16.6901	16.4108	23.4648		8.3112	7.55143	12.3542
6	93.1673	86.4368	92.0026		79.3867	74.5618	90.7786		66.9447	63.1094	78.5801		58.1745	54.349	70.6947		44.9544	43.64	56.2995		32.015	32.1615	41.237		20.4674	19.6686	28.0586		10.0104	9.86393	14.7409
7	96.64	90.5267	97.8932		83.1758	79.4017	96.3255		72.1439	67.9375	85.8262		63.6549	59.7982	77.6869		51.0443	48.7103	63.319		36.8548	36.6185	46.987		23.5807	22.8913	31.9883		12.737	11.6843	17.6354
8	98.9486	93.7064	102.893		86.2148	82.6126	100.427		76.4642	72.3711	91.1465		68.0456	64.2669	83.2728		55.556	53.3275	69.3307		40.8431	40.5286	52.0964		26.5104	26.028	35.4258		14.4792	13.7428	19.7409
9	100.968	96.1595	106.053		88.8867	84.972	103.247		79.1947	75.7695	95.2363		71.6432	67.8958	87.6361		59.4036	57.4681	74.4831		44.8236	43.9779	56.7253		29.2018	28.571	38.8789		15.9167	15.1647	22.1432
10	102.64	98.179	108.432		91.168	86.7025	105.79		82.0072	78.1484	98.8809		74.3737	71.0247	91.7962		62.6536	60.4017	78.4206		48.2142	46.9779	60.9362		31.7565	30.6999	42.1992		17.4479	16.6335	24.112
11	104.058	99.7689	110.835		92.7695	88.5736	107.677		84.1673	80.5391	101.67		76.6432	73.5951	94.8236		65.3451	63.39	82.0612		50.9212	49.6263	64.8034		34.0768	32.9733	45.3281		18.8073	18.1022	26.0534
12	105.199	100.667	112.694		94.0156	89.7728	109.537		85.6868	82.3086	104.029		78.4557	75.6458	97.222		68.056	65.6517	85.4089		53.3236	52.0872	68.2448		36.4596	35.2389	47.3984		20.0651	19.4147	27.8854
13	106.62	101.32	114.073		95.1367	90.8939	111.197		87.0931	83.6289	106.15		80.5846	77.224	99.6126		70.0443	67.8509	88.2096		55.4954	54.1888	71.2331		38.1706	37.0397	49.8984		21.8893	20.9147	29.7917
14	106.98	102.167	116.092		96.0859	91.8626	112.267		88.2337	84.7578	107.889		81.9245	78.8958	101.363		71.5247	69.472	90.2214		57.7337	55.9466	73.5964		40.0182	38.7507	52.2891		23.1667	22.1608	31.2604
15	107.55	102.898	116.944		96.7852	92.3118	113.216		89.2454	85.6094	109.088		83.0729	80.1654	102.906		73.2943	70.9407	92.2096		59.8626	57.5091	75.5964		41.4987	39.9421	54.3203		24.2682	23.0124	32.5026
16	108.409	103.578	117.382		97.3086	93.0228	114.025		90.1868	86.6602	110.189		84.2331	81.0677	104.562		74.806	72.3118	94.0026		61.0462	58.8568	77.5729		43.0182	41.8132	56.3164		25.3464	23.7819	34.1823
17	109.12	104.148	118.182		97.9141	93.9525	115.009		91.0462	87.4375	111.51		85.4674	81.8255	105.773		75.8763	73.6517	95.5495		62.1751	60.2005	79.1862		44.7917	43.5514	57.8203		26.2096	24.7038	35.5143
18	109.718	104.886	119.053		98.7461	94.5618	115.966		91.8353	88.1914	112.397		86.3971	82.6263	106.632		76.806	74.3587	96.8112		63.4251	61.7474	80.987		46.0964	44.6608	59.4883		27.1979	25.7741	36.7057
19	110.21	105.48	119.624		99.3359	95.0853	116.65		92.6361	88.9492	113.049		86.9635	83.4466	107.515		77.7161	75.1478	97.8229		64.6439	62.9193	82.3034		47.1081	45.61	61.0078		28.1589	26.8757	37.944
20	110.601	105.995	120.206		99.8945	95.5228	117.048		93.3548	89.5312	113.658		87.4323	84.0872	108.265		78.5052	75.9681	98.9714		65.8431	63.6888	83.3346		48.3776	46.6842	62.3789		29.0417	27.8639	39.1628
21	110.859	106.359	120.585		100.246	95.9642	117.537		93.8626	89.8906	114.197		88.0143	84.4466	108.855		79.2357	76.6907	100.01		66.7923	64.5599	84.5573		49.3464	47.7233	63.75		29.6589	28.735	40.0846
22	111.159	106.738	120.995		100.516	96.3118	118.029		94.3665	90.2422	114.748		88.4753	84.9544	109.394		79.8841	77.3509	100.85		67.7025	65.3685	85.8659		50.1159	48.7741	64.8398		30.487	29.4225	40.8229
23	111.281	107.031	121.475		100.738	96.6751	118.509		94.7572	90.6289	115.228		89.0143	85.349	109.964		80.3646	78.0189	101.581		68.5228	66.0599	86.7956		51.0299	49.6608	65.918		31.4792	30.7155	41.6237
24	111.519	107.288	121.866		100.945	97.0892	119.056		95.1165	91.0625	115.74		89.5026	85.8177	110.484		80.8919	78.5384	102.194		69.1439	66.5872	87.5768		51.9401	50.2819	67.0391		32.3581	32.235	42.5729
25	111.812	107.476	122.378		101.176	97.4329	119.568		95.3939	91.5195	116.197		90.0651	86.3333	111.034		81.4349	79.1087	102.702		69.5931	67.2083	88.487		52.5885	50.9811	67.9375		33.1081	32.8952	43.3542
26	111.96	107.8	122.632		101.586	97.6829	120.076		95.6751	91.9375	116.67		90.4948	86.6966	111.542		81.974	79.4876	103.221		70.0423	67.8255	89.3737		53.0104	51.6217	68.7383		33.7799	33.7936	44.0417
27	112.269	108.058	123.022		101.918	97.89	120.525		96.0267	92.3984	117.068		90.776	87.138	112.031		82.2865	79.8509	103.78		70.515	68.3958	90.0729		53.6003	52.028	69.6289		34.4089	35.5866	44.7135
28	112.538	108.359	123.342		102.188	98.2415	120.806		96.3782	92.6875	117.318		91.0143	87.5169	112.476		82.6185	80.2025	104.331		71.1243	68.8451	90.6549		54.0299	54.3483	70.3789		35.5964	35.8444	45.9245
29	112.851	108.628	123.643		102.465	98.6322	121.048		96.5736	92.9297	117.779		91.2917	87.8255	112.886		82.8958	80.472	104.854		71.6829	69.9779	91.2057		54.6081	55.1803	71.0977		37.0104	36.2428	47.112
30	113.097	108.949	123.936		102.727	98.9095	121.329		96.8548	93.2109	117.998		91.4948	88.1849	113.316		83.1732	80.722	105.342		72.2532	71.4271	91.6862		55.1823	55.9811	71.7891		37.3073	36.9147	47.8151
31	113.152	109.156	124.206		102.977	99.2103	121.556		97.054	93.4219	118.209		91.7487	88.3646	113.663		83.4349	82.3704	105.85		72.6517	71.8568	92.1667		55.6315	56.5827	72.5		37.6393	37.4616	48.2448
32	113.159	109.456	124.401		103.125	99.472	121.724		97.2884	93.6602	118.518		92.0964	88.556	114.023		83.6458	82.8782	106.241		72.9837	71.4505	92.5885		56.0495	57.0202	73.0391		37.9792	37.9538	48.7839
33	113.331	109.73	124.745		103.305	99.5423	121.888		97.515	93.8398	118.728		92.3932	88.7669	114.316		83.9857	83.3001	106.702		73.3743	73.8372	92.9557		56.4596	57.6725	73.6211		38.5182	38.4421	49.1628
34	113.48	109.878	125.003		103.496	99.5618	122.138		97.7572	94.0312	119.018		92.6276	89.0247	114.534		84.2435	84.4134	107.01		73.7532	73.7669	93.5065		57.3698	58.1335	74		38.9167	38.8014	49.6042
35	113.609	110.038	125.335		103.586	99.6322	122.474		97.9759	94.1406	119.279		92.8073	89.7161	114.847		84.556	84.8079	107.303		74.5345	73.8958	94.2018		58.4596	58.4811	74.8203		39.2682	39.0241	50.0143
36	113.738	110.21	125.585		103.836	99.6947	122.708		98.1947	94.2891	119.518		92.9635	90.7161	115.163		84.7747	84.8587	107.694		75.5306	74.2396	94.7057		58.9792	58.8014	75.4375		39.6784	39.4342	50.4714
37	113.96	110.308	125.854		104.176	99.7728	122.935		98.3665	94.3477	119.857		93.1745	90.7865	115.437		85.0247	85.0814	108.042		75.6517	74.5169	95.1745		59.3268	59.071	75.9492		40.1589	39.8249	50.9635
38	114.05	110.417	126.085		104.336	99.8314	123.228		98.5267	94.3711	120.08		93.2526	92.056	115.742		85.1458	85.3079	108.382		75.8626	74.806	95.5143		59.5378	59.4303	76.4375		41.487	40.1335	50.9518
39	114.183	110.468	126.362		104.535	99.9525	123.4		98.6556	94.582	120.299		93.4635	92.2044	116.163		85.1771	85.4993	108.713		76.0814	75.1068	95.8464		59.776	59.8014	76.9766		41.9792	40.5553	51.3346
40	114.3	110.519	126.573		104.578	100.695	123.529		98.804	95.3125	120.561		93.9362	92.2747	116.464		85.6146	85.6986	109.132		76.3822	75.3997	96.2448		59.9596	60.1725	77.3398		42.1276	40.8366	51.8542
41	114.523	110.57	126.745		104.688	101.581	123.689		98.9056	95.4805	120.76		94.4362	92.5365	116.687		86.474	85.89	109.803		76.5618	75.638	96.5846		60.8385	60.5007	76.8906		42.401	41.2116	52.4635
42	114.609	110.687	126.854		104.754	101.351	123.9		99.0228	97.2578	120.971		94.5339	92.7669	116.945		86.6654	86.14	109.952		76.7845	75.8099	96.8776		61.4284	60.9108	77.0664		42.7487	41.6257	52.8151
43	114.722	110.828	126.944		104.836	101.21	124.083		99.1478	97.9492	121.279		94.7135	92.9036	117.234		86.6536	86.3118	110.088		77.1126	76.0677	97.1354		61.4596	61.153	77.418		42.9284	41.903	53.3659
44	114.878	110.988	127.124		104.938	101.683	124.376		99.3548	97.8086	121.51		95.3464	93.0052	117.593		86.7747	86.4603	110.362		77.4642	76.2786	96.5339		61.8698	61.3327	77.5586		43.0612	42.1842	53.7448
45	114.988	111.179	127.202		105.086	101.753	124.626		99.4759	97.8828	121.697		95.4245	93.0755	118.023		87.0833	86.679	110.811		78.1634	76.388	96.0573		62.069	61.5905	77.7266		43.3307	42.5046	54.0534
46	114.96	111.277	127.444		105.238	102.163	125.037		99.5775	97.9375	121.947		95.4167	93.2357	118.245		87.3841	86.9681	111.159		78.4525	76.4388	96.1471		62.3268	61.7311	77.9375		43.4284	42.7741	54.2917
47	114.999	111.367	127.655		105.438	103.972	125.236		99.7259	98.0391	122.139		95.444	93.5052	118.433		87.6263	87.1517	111.471		78.7532	76.5482	96.4557		62.4596	61.9303	78.207		43.5885	42.9577	54.6042
48	115.128	111.437	127.854		105.516	103.593	125.306		100.066	98.2617	122.408		95.5651	93.6888	118.503		88.1341	87.2103	111.592		78.8431	76.6576	96.7253		62.487	62.071	78.457		43.8464	43.1139	55.0026
49	115.159	111.46	128.104		105.344	103.566	125.154		100.355	98.3398	122.6		95.9557	93.6966	118.605		88.2669	87.4017	111.233		78.9251	76.7904	96.987		62.4596	62.2428	78.7266		44.2174	43.3014	55.276
50	103.605	111.788	128.335		105.176	103.605	124.966		100.433	98.3711	122.818		96.2565	93.8138	117.656		88.3841	87.4486	110.081		79.0228	76.8294	97.276		62.6393	62.3522	78.9766		44.5182	43.4147	55.5026
Association SOCS2
	4 μM				2 μM				1 μM				0.5 μM				0.25 μM
1	3.32552	19.6797	167.539		31.8763	34.6543	27.6908		11.5208	10.3848	2.89648		7.55469	5.50911	6.74348		10.8053	9.60938	8.40755
2	75.9232	84.2305	140.795		75.7279	75.4356	72.9603		50.1185	50.3066	37.748		30.3828	29.8411	31.7552		21.5163	21.3008	21.6107
3	93.2318	94.5195	140.795		85.1185	83.8144	82.4915		67.0404	66.8965	62.2285		47.2031	46.0794	46.6419		30.5866	30.8125	30.4114
4	97.0755	97.2109	140.795		88.3372	86.5215	85.1907		72.9271	72.5566	69.8379		54.3242	52.6536	52.8919		35.5163	35.7812	35.4115
5	98.4935	98.5586	93.9141		89.7474	87.8848	86.5579		74.9896	74.9277	72.6387		57.3945	56.2708	55.7708		38.5163	38.3789	38.2279
6	99.0247	99.1172	84.0957		90.3607	88.7051	86.8001		76.4193	75.8691	74.3262		59.2539	58.1615	57.6419		40.4264	40.1094	39.8411
7	99.3607	99.3477	93.3457		90.7474	89.1543	86.9603		77.3997	76.6152	75.1894		60.4648	59.2826	58.7357		41.4342	41.7188	40.8021
8	99.6654	99.5391	96.6035		90.9583	89.334	87.14		77.7904	77.1269	75.8965		61.1719	60.0326	59.3294		42.0046	42.7695	41.5716
9	99.8255	99.7695	98.3926		91.2083	89.5527	87.1517		77.9622	77.5059	76.4551		61.6523	60.5911	59.9115		42.5358	43.418	42.2396
10	99.9935	99.9492	99.6973		91.4349	89.7949	87.14		78.181	77.6699	76.8184		61.9336	61.0404	60.3411		42.9538	44.0703	42.9818
11	100.134	100.047	100.416		91.7357	89.9121	87.0501		78.3177	77.9004	77.0371		62.1836	61.4036	60.8216		43.2936	44.5312	43.4076
12	100.314	100.16	100.873		91.8372	90.0332	86.8822		78.5404	78.1074	77.2363		62.4414	61.6497	61.0951		43.7858	44.9414	43.7201
13	100.462	100.289	101.232		91.8685	90.1973	86.847		78.6888	78.2598	77.3691		62.6719	61.931	61.3294		44.2155	45.168	43.9232
14	100.532	100.328	101.545		91.8411	90.2246	86.6517		78.8411	78.3848	77.4981		62.9219	62.263	61.5951		44.696	45.3008	44.099
15	100.603	100.356	101.795		91.8451	90.3731	86.4095		78.9466	78.5176	77.6074		63.1523	62.4818	61.8333		45.0749	45.4219	44.3177
16	100.693	100.457	101.994		91.8177	90.5254	86.3079		79.1185	78.5957	77.7168		63.3438	62.6224	61.974		45.4069	45.5	44.5833
17	100.802	100.586	102.338		91.7357	90.6934	86.1595		79.181	78.6699	77.8144		63.5039	62.7435	62.0521		45.6374	45.7109	44.8099
18	100.904	100.66	102.494		91.8177	90.8144	86.0814		79.1693	78.6777	77.9707		63.6523	62.8997	62.1107		45.8132	45.8203	44.9974
19	100.943	100.688	102.686		91.8568	90.9121	86.0501		79.1302	78.7676	78.2168		63.7812	63.0599	62.1615		45.9928	45.9102	45.2201
20	100.943	100.789	102.877		92.0482	91.0449	85.8197		79.1497	78.8652	78.3457		63.875	63.1615	62.1693		46.2467	46.0273	45.4818
21	101.025	100.816	102.846		92.1341	91.1348	85.7298		79.099	79.0488	78.5566		63.9844	63.2708	62.1693		46.5358	46.1992	45.6302
22	101.056	100.918	102.455		92.1966	91.1543	85.7181		79.0872	79.1387	78.6856		64.0859	63.3724	62.1302		46.6061	46.2969	45.7396
23	101.107	101	101.912		92.2943	91.2168	85.7532		79.2122	79.2363	78.8769		64.1758	63.4193	62.2904		46.696	46.4102	45.8997
24	101.103	101.098	101.217		92.3568	91.1816	85.7103		79.388	79.4199	78.9785		64.2617	63.4622	62.4427		46.7467	46.5	46.0013
25	101.134	101.289	100.506		92.4583	91.2129	85.722		79.5091	79.4668	78.9981		64.2734	63.4036	62.5404		46.8249	46.6797	46.0794
26	101.201	101.398	100.283		92.3568	91.2559	85.6595		79.5521	79.5293	78.9863		64.2617	63.4115	62.7435		46.8835	46.75	46.1029
27	101.271	101.481	100.283		92.306	91.3223	85.6517		79.6888	79.4277	78.9277		64.2344	63.5404	62.8841		46.9538	46.8281	46.1419
28	101.353	101.43	100.295		92.388	91.4121	85.679		79.7513	79.3887	79.0762		64.2539	63.5911	63.013		47.0553	46.9688	46.0521
29	101.353	101.438	100.307		92.4896	91.4863	85.679		79.7904	79.4394	79.0566		64.1914	63.7318	63.0326		47.2155	46.9805	46.099
30	101.384	101.438	100.385		92.5482	91.6816	85.64		79.849	79.4082	79.0879		64.2109	63.8529	63.0911		47.3366	47.1289	46.1771
31	101.454	101.488	100.436		92.4857	91.7949	85.5697		79.9505	79.4356	79.0957		64.2148	63.9896	63.2435		47.3952	47.1094	46.2083
32	101.544	101.5	100.463		92.6185	91.7949	85.4798		79.9388	79.459	79.2676		64.2227	64.0013	63.2044		47.3639	47.25	46.2201
33	101.564	101.578	100.443		92.7083	91.7324	85.4798		80.0208	79.5879	79.3965		64.2539	63.9232	63.224		47.3639	47.3477	46.2786
34	101.622	101.668	100.506		92.6966	91.6621	85.4681		79.9896	79.6152	79.3691		64.2109	63.9896	63.2396		47.4264	47.3711	46.4701
35	101.662	101.738	100.557		92.7083	91.5449	85.3704		79.9701	79.5684	79.4277		64.2227	63.9818	63.2005		47.3444	47.4297	46.4701
36	101.665	101.856	100.635		92.8372	91.5254	85.2689		79.9818	79.6191	79.5566		64.2148	63.9701	63.2122		47.3249	47.4102	46.3997
37	101.654	101.887	100.686		92.9076	91.6348	85.1204		80.0404	79.6348	79.6269		64.2539	63.9935	63.1732		47.2741	47.4414	46.4193
38	101.646	101.875	100.686		92.888	91.7519	84.9681		80.0599	79.6387	79.5879		64.2734	64.0208	63.3138		47.3171	47.4688	46.4779
39	101.654	101.879	100.654		92.9271	91.8418	84.89		80.0911	79.5879	79.5879		64.1914	64.0599	63.3919		47.235	47.457	46.513
40	101.654	101.879	100.584		92.9779	91.9121	84.7923		80.2279	79.6582	79.6504		64.2227	64.013	63.4427		47.1452	47.4297	46.5286
41	101.583	101.898	100.666		93.0755	91.916	84.722		80.2513	79.709	79.6973		64.1445	64.0013	63.4701		47.1647	47.3672	46.5482
42	101.615	101.801	100.603		93.0872	91.7324	84.6712		80.2005	79.7481	79.6777		64.1719	64.0091	63.5404		47.0866	47.3477	46.6693
43	101.665	101.75	100.525		93.2201	91.6738	84.6282		80.2513	79.7559	79.6699		64.1562	64.0286	63.5716		47.1842	47.3594	46.7708
44	101.662	101.777	100.522		93.388	91.6465	84.597		80.2786	79.8496	79.7481		64.1719	64.0638	63.5833		47.1764	47.2695	46.8177
45	101.654	101.887	100.666		93.4466	91.6426	84.64		80.2904	79.9082	79.7481		64.293	64.1224	63.5638		47.2272	47.2227	46.9388
46	101.642	102.027	100.623		93.4661	91.7324	84.6009		80.3021	79.8965	79.6973		64.2617	64.1927	63.5911		47.2819	47.3203	46.9583
47	101.79	102.16	100.736		93.3685	91.8535	84.6595		80.4427	79.9394	79.7481		64.3125	64.2201	63.6497		47.2038	47.4102	47.0326
48	101.833	102.297	100.865		93.3099	92.0137	84.679		80.5521	79.9473	79.7676		64.3242	64.2982	63.6615		47.1725	47.4297	47.0326
49	101.822	102.477	100.982		93.2708	92.1269	84.6595		80.6615	80.0879	79.8457		64.3633	64.2943	63.7513		47.0046	47.3711	47.0833
50	101.822	102.559	101.025		93.1966	92.2129	84.6478		80.7708	80.1543	79.8574		64.3906	64.2826	63.8216		46.8835	47.3281	47.0521
